# Supplementary material for: Comprehensive RNA-Seq transcriptomic profiling across 11 organs, 4 ages, and 2 sexes of Fischer 344 rats
Source: Sci Data. 2014 Jun 24;1:140013. doi: 10.1038/sdata.2014.13 (PMC4381750; doi:10.1038/sdata.2014.13)
Supplement: Supplementary file 1 [file sdata201413-isa1.zip]

Archive with 3 entries (3 files):
- i_Investigation.txt
- s_shi.txt
- a_shi.txt
