# Supplementary material for: Comprehensive RNA-Seq transcriptomic profiling across 11 organs, 4 ages, and 2 sexes of Fischer 344 rats
Source: Sci Data. 2014 Jun 24;1:140013. doi: 10.1038/sdata.2014.13 (PMC4381750; doi:10.1038/sdata.2014.13)
Supplement: Supplementary file 1 [file sdata201413-isa1.zip › s_shi.txt]

Source Name	Characteristics[organism]	Term Source REF	Term Accession Number	Characteristics[organism part]	Term Source REF	Term Accession Number	Protocol REF	Sample Name	Factor Value[age in weeks]	Factor Value[sex]	Factor Value[organ]	Factor Value[biological replicate]
Adr_F_002_1	Rattus norvegicus	NCBITaxon	NCBITaxon:10116	Adrenal gland	UBERON	UBERON:0002369	Animals and organ collection	SEQC_Adr_F_002_1	2	F	Adrenal	1
Adr_F_002_2	Rattus norvegicus	NCBITaxon	NCBITaxon:10116	Adrenal gland	UBERON	UBERON:0002369	Animals and organ collection	SEQC_Adr_F_002_2	2	F	Adrenal	2
Adr_F_002_3	Rattus norvegicus	NCBITaxon	NCBITaxon:10116	Adrenal gland	UBERON	UBERON:0002369	Animals and organ collection	SEQC_Adr_F_002_3	2	F	Adrenal	3
Adr_F_002_4	Rattus norvegicus	NCBITaxon	NCBITaxon:10116	Adrenal gland	UBERON	UBERON:0002369	Animals and organ collection	SEQC_Adr_F_002_4	2	F	Adrenal	4
Adr_F_006_1	Rattus norvegicus	NCBITaxon	NCBITaxon:10116	Adrenal gland	UBERON	UBERON:0002369	Animals and organ collection	SEQC_Adr_F_006_1	6	F	Adrenal	1
Adr_F_006_2	Rattus norvegicus	NCBITaxon	NCBITaxon:10116	Adrenal gland	UBERON	UBERON:0002369	Animals and organ collection	SEQC_Adr_F_006_2	6	F	Adrenal	2
Adr_F_006_3	Rattus norvegicus	NCBITaxon	NCBITaxon:10116	Adrenal gland	UBERON	UBERON:0002369	Animals and organ collection	SEQC_Adr_F_006_3	6	F	Adrenal	3
Adr_F_006_4	Rattus norvegicus	NCBITaxon	NCBITaxon:10116	Adrenal gland	UBERON	UBERON:0002369	Animals and organ collection	SEQC_Adr_F_006_4	6	F	Adrenal	4
Adr_F_021_1	Rattus norvegicus	NCBITaxon	NCBITaxon:10116	Adrenal gland	UBERON	UBERON:0002369	Animals and organ collection	SEQC_Adr_F_021_1	21	F	Adrenal	1
Adr_F_021_2	Rattus norvegicus	NCBITaxon	NCBITaxon:10116	Adrenal gland	UBERON	UBERON:0002369	Animals and organ collection	SEQC_Adr_F_021_2	21	F	Adrenal	2
Adr_F_021_3	Rattus norvegicus	NCBITaxon	NCBITaxon:10116	Adrenal gland	UBERON	UBERON:0002369	Animals and organ collection	SEQC_Adr_F_021_3	21	F	Adrenal	3
Adr_F_021_4	Rattus norvegicus	NCBITaxon	NCBITaxon:10116	Adrenal gland	UBERON	UBERON:0002369	Animals and organ collection	SEQC_Adr_F_021_4	21	F	Adrenal	4
Adr_F_104_1	Rattus norvegicus	NCBITaxon	NCBITaxon:10116	Adrenal gland	UBERON	UBERON:0002369	Animals and organ collection	SEQC_Adr_F_104_1	104	F	Adrenal	1
Adr_F_104_2	Rattus norvegicus	NCBITaxon	NCBITaxon:10116	Adrenal gland	UBERON	UBERON:0002369	Animals and organ collection	SEQC_Adr_F_104_2	104	F	Adrenal	2
Adr_F_104_3	Rattus norvegicus	NCBITaxon	NCBITaxon:10116	Adrenal gland	UBERON	UBERON:0002369	Animals and organ collection	SEQC_Adr_F_104_3	104	F	Adrenal	3
Adr_F_104_4	Rattus norvegicus	NCBITaxon	NCBITaxon:10116	Adrenal gland	UBERON	UBERON:0002369	Animals and organ collection	SEQC_Adr_F_104_4	104	F	Adrenal	4
Adr_M_002_1	Rattus norvegicus	NCBITaxon	NCBITaxon:10116	Adrenal gland	UBERON	UBERON:0002369	Animals and organ collection	SEQC_Adr_M_002_1	2	M	Adrenal	1
Adr_M_002_2	Rattus norvegicus	NCBITaxon	NCBITaxon:10116	Adrenal gland	UBERON	UBERON:0002369	Animals and organ collection	SEQC_Adr_M_002_2	2	M	Adrenal	2
Adr_M_002_3	Rattus norvegicus	NCBITaxon	NCBITaxon:10116	Adrenal gland	UBERON	UBERON:0002369	Animals and organ collection	SEQC_Adr_M_002_3	2	M	Adrenal	3
Adr_M_002_4	Rattus norvegicus	NCBITaxon	NCBITaxon:10116	Adrenal gland	UBERON	UBERON:0002369	Animals and organ collection	SEQC_Adr_M_002_4	2	M	Adrenal	4
Adr_M_006_1	Rattus norvegicus	NCBITaxon	NCBITaxon:10116	Adrenal gland	UBERON	UBERON:0002369	Animals and organ collection	SEQC_Adr_M_006_1	6	M	Adrenal	1
Adr_M_006_2	Rattus norvegicus	NCBITaxon	NCBITaxon:10116	Adrenal gland	UBERON	UBERON:0002369	Animals and organ collection	SEQC_Adr_M_006_2	6	M	Adrenal	2
Adr_M_006_3	Rattus norvegicus	NCBITaxon	NCBITaxon:10116	Adrenal gland	UBERON	UBERON:0002369	Animals and organ collection	SEQC_Adr_M_006_3	6	M	Adrenal	3
Adr_M_006_4	Rattus norvegicus	NCBITaxon	NCBITaxon:10116	Adrenal gland	UBERON	UBERON:0002369	Animals and organ collection	SEQC_Adr_M_006_4	6	M	Adrenal	4
Adr_M_021_1	Rattus norvegicus	NCBITaxon	NCBITaxon:10116	Adrenal gland	UBERON	UBERON:0002369	Animals and organ collection	SEQC_Adr_M_021_1	21	M	Adrenal	1
Adr_M_021_2	Rattus norvegicus	NCBITaxon	NCBITaxon:10116	Adrenal gland	UBERON	UBERON:0002369	Animals and organ collection	SEQC_Adr_M_021_2	21	M	Adrenal	2
Adr_M_021_3	Rattus norvegicus	NCBITaxon	NCBITaxon:10116	Adrenal gland	UBERON	UBERON:0002369	Animals and organ collection	SEQC_Adr_M_021_3	21	M	Adrenal	3
Adr_M_021_4	Rattus norvegicus	NCBITaxon	NCBITaxon:10116	Adrenal gland	UBERON	UBERON:0002369	Animals and organ collection	SEQC_Adr_M_021_4	21	M	Adrenal	4
Adr_M_104_1	Rattus norvegicus	NCBITaxon	NCBITaxon:10116	Adrenal gland	UBERON	UBERON:0002369	Animals and organ collection	SEQC_Adr_M_104_1	104	M	Adrenal	1
Adr_M_104_2	Rattus norvegicus	NCBITaxon	NCBITaxon:10116	Adrenal gland	UBERON	UBERON:0002369	Animals and organ collection	SEQC_Adr_M_104_2	104	M	Adrenal	2
Adr_M_104_3	Rattus norvegicus	NCBITaxon	NCBITaxon:10116	Adrenal gland	UBERON	UBERON:0002369	Animals and organ collection	SEQC_Adr_M_104_3	104	M	Adrenal	3
Adr_M_104_4	Rattus norvegicus	NCBITaxon	NCBITaxon:10116	Adrenal gland	UBERON	UBERON:0002369	Animals and organ collection	SEQC_Adr_M_104_4	104	M	Adrenal	4
Brn_F_002_1	Rattus norvegicus	NCBITaxon	NCBITaxon:10116	Brain	UBERON	UBERON:0000955	Animals and organ collection	SEQC_Brn_F_002_1	2	F	Brain	1
Brn_F_002_2	Rattus norvegicus	NCBITaxon	NCBITaxon:10116	Brain	UBERON	UBERON:0000955	Animals and organ collection	SEQC_Brn_F_002_2	2	F	Brain	2
Brn_F_002_3	Rattus norvegicus	NCBITaxon	NCBITaxon:10116	Brain	UBERON	UBERON:0000955	Animals and organ collection	SEQC_Brn_F_002_3	2	F	Brain	3
Brn_F_002_4	Rattus norvegicus	NCBITaxon	NCBITaxon:10116	Brain	UBERON	UBERON:0000955	Animals and organ collection	SEQC_Brn_F_002_4	2	F	Brain	4
Brn_F_006_1	Rattus norvegicus	NCBITaxon	NCBITaxon:10116	Brain	UBERON	UBERON:0000955	Animals and organ collection	SEQC_Brn_F_006_1	6	F	Brain	1
Brn_F_006_2	Rattus norvegicus	NCBITaxon	NCBITaxon:10116	Brain	UBERON	UBERON:0000955	Animals and organ collection	SEQC_Brn_F_006_2	6	F	Brain	2
Brn_F_006_3	Rattus norvegicus	NCBITaxon	NCBITaxon:10116	Brain	UBERON	UBERON:0000955	Animals and organ collection	SEQC_Brn_F_006_3	6	F	Brain	3
Brn_F_006_4	Rattus norvegicus	NCBITaxon	NCBITaxon:10116	Brain	UBERON	UBERON:0000955	Animals and organ collection	SEQC_Brn_F_006_4	6	F	Brain	4
Brn_F_021_1	Rattus norvegicus	NCBITaxon	NCBITaxon:10116	Brain	UBERON	UBERON:0000955	Animals and organ collection	SEQC_Brn_F_021_1	21	F	Brain	1
Brn_F_021_2	Rattus norvegicus	NCBITaxon	NCBITaxon:10116	Brain	UBERON	UBERON:0000955	Animals and organ collection	SEQC_Brn_F_021_2	21	F	Brain	2
Brn_F_021_3	Rattus norvegicus	NCBITaxon	NCBITaxon:10116	Brain	UBERON	UBERON:0000955	Animals and organ collection	SEQC_Brn_F_021_3	21	F	Brain	3
Brn_F_021_4	Rattus norvegicus	NCBITaxon	NCBITaxon:10116	Brain	UBERON	UBERON:0000955	Animals and organ collection	SEQC_Brn_F_021_4	21	F	Brain	4
Brn_F_104_1	Rattus norvegicus	NCBITaxon	NCBITaxon:10116	Brain	UBERON	UBERON:0000955	Animals and organ collection	SEQC_Brn_F_104_1	104	F	Brain	1
Brn_F_104_2	Rattus norvegicus	NCBITaxon	NCBITaxon:10116	Brain	UBERON	UBERON:0000955	Animals and organ collection	SEQC_Brn_F_104_2	104	F	Brain	2
Brn_F_104_3	Rattus norvegicus	NCBITaxon	NCBITaxon:10116	Brain	UBERON	UBERON:0000955	Animals and organ collection	SEQC_Brn_F_104_3	104	F	Brain	3
Brn_F_104_4	Rattus norvegicus	NCBITaxon	NCBITaxon:10116	Brain	UBERON	UBERON:0000955	Animals and organ collection	SEQC_Brn_F_104_4	104	F	Brain	4
Brn_M_002_1	Rattus norvegicus	NCBITaxon	NCBITaxon:10116	Brain	UBERON	UBERON:0000955	Animals and organ collection	SEQC_Brn_M_002_1	2	M	Brain	1
Brn_M_002_2	Rattus norvegicus	NCBITaxon	NCBITaxon:10116	Brain	UBERON	UBERON:0000955	Animals and organ collection	SEQC_Brn_M_002_2	2	M	Brain	2
Brn_M_002_3	Rattus norvegicus	NCBITaxon	NCBITaxon:10116	Brain	UBERON	UBERON:0000955	Animals and organ collection	SEQC_Brn_M_002_3	2	M	Brain	3
Brn_M_002_4	Rattus norvegicus	NCBITaxon	NCBITaxon:10116	Brain	UBERON	UBERON:0000955	Animals and organ collection	SEQC_Brn_M_002_4	2	M	Brain	4
Brn_M_006_1	Rattus norvegicus	NCBITaxon	NCBITaxon:10116	Brain	UBERON	UBERON:0000955	Animals and organ collection	SEQC_Brn_M_006_1	6	M	Brain	1
Brn_M_006_2	Rattus norvegicus	NCBITaxon	NCBITaxon:10116	Brain	UBERON	UBERON:0000955	Animals and organ collection	SEQC_Brn_M_006_2	6	M	Brain	2
Brn_M_006_3	Rattus norvegicus	NCBITaxon	NCBITaxon:10116	Brain	UBERON	UBERON:0000955	Animals and organ collection	SEQC_Brn_M_006_3	6	M	Brain	3
Brn_M_006_4	Rattus norvegicus	NCBITaxon	NCBITaxon:10116	Brain	UBERON	UBERON:0000955	Animals and organ collection	SEQC_Brn_M_006_4	6	M	Brain	4
Brn_M_021_1	Rattus norvegicus	NCBITaxon	NCBITaxon:10116	Brain	UBERON	UBERON:0000955	Animals and organ collection	SEQC_Brn_M_021_1	21	M	Brain	1
Brn_M_021_2	Rattus norvegicus	NCBITaxon	NCBITaxon:10116	Brain	UBERON	UBERON:0000955	Animals and organ collection	SEQC_Brn_M_021_2	21	M	Brain	2
Brn_M_021_3	Rattus norvegicus	NCBITaxon	NCBITaxon:10116	Brain	UBERON	UBERON:0000955	Animals and organ collection	SEQC_Brn_M_021_3	21	M	Brain	3
Brn_M_021_4	Rattus norvegicus	NCBITaxon	NCBITaxon:10116	Brain	UBERON	UBERON:0000955	Animals and organ collection	SEQC_Brn_M_021_4	21	M	Brain	4
Brn_M_104_1	Rattus norvegicus	NCBITaxon	NCBITaxon:10116	Brain	UBERON	UBERON:0000955	Animals and organ collection	SEQC_Brn_M_104_1	104	M	Brain	1
Brn_M_104_2	Rattus norvegicus	NCBITaxon	NCBITaxon:10116	Brain	UBERON	UBERON:0000955	Animals and organ collection	SEQC_Brn_M_104_2	104	M	Brain	2
Brn_M_104_3	Rattus norvegicus	NCBITaxon	NCBITaxon:10116	Brain	UBERON	UBERON:0000955	Animals and organ collection	SEQC_Brn_M_104_3	104	M	Brain	3
Brn_M_104_4	Rattus norvegicus	NCBITaxon	NCBITaxon:10116	Brain	UBERON	UBERON:0000955	Animals and organ collection	SEQC_Brn_M_104_4	104	M	Brain	4
Hrt_F_002_1	Rattus norvegicus	NCBITaxon	NCBITaxon:10116	Heart	UBERON	UBERON:0000948	Animals and organ collection	SEQC_Hrt_F_002_1	2	F	Heart	1
Hrt_F_002_2	Rattus norvegicus	NCBITaxon	NCBITaxon:10116	Heart	UBERON	UBERON:0000948	Animals and organ collection	SEQC_Hrt_F_002_2	2	F	Heart	2
Hrt_F_002_3	Rattus norvegicus	NCBITaxon	NCBITaxon:10116	Heart	UBERON	UBERON:0000948	Animals and organ collection	SEQC_Hrt_F_002_3	2	F	Heart	3
Hrt_F_002_4	Rattus norvegicus	NCBITaxon	NCBITaxon:10116	Heart	UBERON	UBERON:0000948	Animals and organ collection	SEQC_Hrt_F_002_4	2	F	Heart	4
Hrt_F_006_1	Rattus norvegicus	NCBITaxon	NCBITaxon:10116	Heart	UBERON	UBERON:0000948	Animals and organ collection	SEQC_Hrt_F_006_1	6	F	Heart	1
Hrt_F_006_2	Rattus norvegicus	NCBITaxon	NCBITaxon:10116	Heart	UBERON	UBERON:0000948	Animals and organ collection	SEQC_Hrt_F_006_2	6	F	Heart	2
Hrt_F_006_3	Rattus norvegicus	NCBITaxon	NCBITaxon:10116	Heart	UBERON	UBERON:0000948	Animals and organ collection	SEQC_Hrt_F_006_3	6	F	Heart	3
Hrt_F_006_4	Rattus norvegicus	NCBITaxon	NCBITaxon:10116	Heart	UBERON	UBERON:0000948	Animals and organ collection	SEQC_Hrt_F_006_4	6	F	Heart	4
Hrt_F_021_1	Rattus norvegicus	NCBITaxon	NCBITaxon:10116	Heart	UBERON	UBERON:0000948	Animals and organ collection	SEQC_Hrt_F_021_1	21	F	Heart	1
Hrt_F_021_2	Rattus norvegicus	NCBITaxon	NCBITaxon:10116	Heart	UBERON	UBERON:0000948	Animals and organ collection	SEQC_Hrt_F_021_2	21	F	Heart	2
Hrt_F_021_3	Rattus norvegicus	NCBITaxon	NCBITaxon:10116	Heart	UBERON	UBERON:0000948	Animals and organ collection	SEQC_Hrt_F_021_3	21	F	Heart	3
Hrt_F_021_4	Rattus norvegicus	NCBITaxon	NCBITaxon:10116	Heart	UBERON	UBERON:0000948	Animals and organ collection	SEQC_Hrt_F_021_4	21	F	Heart	4
Hrt_F_104_1	Rattus norvegicus	NCBITaxon	NCBITaxon:10116	Heart	UBERON	UBERON:0000948	Animals and organ collection	SEQC_Hrt_F_104_1	104	F	Heart	1
Hrt_F_104_2	Rattus norvegicus	NCBITaxon	NCBITaxon:10116	Heart	UBERON	UBERON:0000948	Animals and organ collection	SEQC_Hrt_F_104_2	104	F	Heart	2
Hrt_F_104_3	Rattus norvegicus	NCBITaxon	NCBITaxon:10116	Heart	UBERON	UBERON:0000948	Animals and organ collection	SEQC_Hrt_F_104_3	104	F	Heart	3
Hrt_F_104_4	Rattus norvegicus	NCBITaxon	NCBITaxon:10116	Heart	UBERON	UBERON:0000948	Animals and organ collection	SEQC_Hrt_F_104_4	104	F	Heart	4
Hrt_M_002_1	Rattus norvegicus	NCBITaxon	NCBITaxon:10116	Heart	UBERON	UBERON:0000948	Animals and organ collection	SEQC_Hrt_M_002_1	2	M	Heart	1
Hrt_M_002_2	Rattus norvegicus	NCBITaxon	NCBITaxon:10116	Heart	UBERON	UBERON:0000948	Animals and organ collection	SEQC_Hrt_M_002_2	2	M	Heart	2
Hrt_M_002_3	Rattus norvegicus	NCBITaxon	NCBITaxon:10116	Heart	UBERON	UBERON:0000948	Animals and organ collection	SEQC_Hrt_M_002_3	2	M	Heart	3
Hrt_M_002_4	Rattus norvegicus	NCBITaxon	NCBITaxon:10116	Heart	UBERON	UBERON:0000948	Animals and organ collection	SEQC_Hrt_M_002_4	2	M	Heart	4
Hrt_M_006_1	Rattus norvegicus	NCBITaxon	NCBITaxon:10116	Heart	UBERON	UBERON:0000948	Animals and organ collection	SEQC_Hrt_M_006_1	6	M	Heart	1
Hrt_M_006_2	Rattus norvegicus	NCBITaxon	NCBITaxon:10116	Heart	UBERON	UBERON:0000948	Animals and organ collection	SEQC_Hrt_M_006_2	6	M	Heart	2
Hrt_M_006_3	Rattus norvegicus	NCBITaxon	NCBITaxon:10116	Heart	UBERON	UBERON:0000948	Animals and organ collection	SEQC_Hrt_M_006_3	6	M	Heart	3
Hrt_M_006_4	Rattus norvegicus	NCBITaxon	NCBITaxon:10116	Heart	UBERON	UBERON:0000948	Animals and organ collection	SEQC_Hrt_M_006_4	6	M	Heart	4
Hrt_M_021_1	Rattus norvegicus	NCBITaxon	NCBITaxon:10116	Heart	UBERON	UBERON:0000948	Animals and organ collection	SEQC_Hrt_M_021_1	21	M	Heart	1
Hrt_M_021_2	Rattus norvegicus	NCBITaxon	NCBITaxon:10116	Heart	UBERON	UBERON:0000948	Animals and organ collection	SEQC_Hrt_M_021_2	21	M	Heart	2
Hrt_M_021_3	Rattus norvegicus	NCBITaxon	NCBITaxon:10116	Heart	UBERON	UBERON:0000948	Animals and organ collection	SEQC_Hrt_M_021_3	21	M	Heart	3
Hrt_M_021_4	Rattus norvegicus	NCBITaxon	NCBITaxon:10116	Heart	UBERON	UBERON:0000948	Animals and organ collection	SEQC_Hrt_M_021_4	21	M	Heart	4
Hrt_M_104_1	Rattus norvegicus	NCBITaxon	NCBITaxon:10116	Heart	UBERON	UBERON:0000948	Animals and organ collection	SEQC_Hrt_M_104_1	104	M	Heart	1
Hrt_M_104_2	Rattus norvegicus	NCBITaxon	NCBITaxon:10116	Heart	UBERON	UBERON:0000948	Animals and organ collection	SEQC_Hrt_M_104_2	104	M	Heart	2
Hrt_M_104_3	Rattus norvegicus	NCBITaxon	NCBITaxon:10116	Heart	UBERON	UBERON:0000948	Animals and organ collection	SEQC_Hrt_M_104_3	104	M	Heart	3
Hrt_M_104_4	Rattus norvegicus	NCBITaxon	NCBITaxon:10116	Heart	UBERON	UBERON:0000948	Animals and organ collection	SEQC_Hrt_M_104_4	104	M	Heart	4
Kdn_F_002_1	Rattus norvegicus	NCBITaxon	NCBITaxon:10116	Kidney	UBERON	UBERON:0002113	Animals and organ collection	SEQC_Kdn_F_002_1	2	F	Kidney	1
Kdn_F_002_2	Rattus norvegicus	NCBITaxon	NCBITaxon:10116	Kidney	UBERON	UBERON:0002113	Animals and organ collection	SEQC_Kdn_F_002_2	2	F	Kidney	2
Kdn_F_002_3	Rattus norvegicus	NCBITaxon	NCBITaxon:10116	Kidney	UBERON	UBERON:0002113	Animals and organ collection	SEQC_Kdn_F_002_3	2	F	Kidney	3
Kdn_F_002_4	Rattus norvegicus	NCBITaxon	NCBITaxon:10116	Kidney	UBERON	UBERON:0002113	Animals and organ collection	SEQC_Kdn_F_002_4	2	F	Kidney	4
Kdn_F_006_1	Rattus norvegicus	NCBITaxon	NCBITaxon:10116	Kidney	UBERON	UBERON:0002113	Animals and organ collection	SEQC_Kdn_F_006_1	6	F	Kidney	1
Kdn_F_006_2	Rattus norvegicus	NCBITaxon	NCBITaxon:10116	Kidney	UBERON	UBERON:0002113	Animals and organ collection	SEQC_Kdn_F_006_2	6	F	Kidney	2
Kdn_F_006_3	Rattus norvegicus	NCBITaxon	NCBITaxon:10116	Kidney	UBERON	UBERON:0002113	Animals and organ collection	SEQC_Kdn_F_006_3	6	F	Kidney	3
Kdn_F_006_4	Rattus norvegicus	NCBITaxon	NCBITaxon:10116	Kidney	UBERON	UBERON:0002113	Animals and organ collection	SEQC_Kdn_F_006_4	6	F	Kidney	4
Kdn_F_021_1	Rattus norvegicus	NCBITaxon	NCBITaxon:10116	Kidney	UBERON	UBERON:0002113	Animals and organ collection	SEQC_Kdn_F_021_1	21	F	Kidney	1
Kdn_F_021_2	Rattus norvegicus	NCBITaxon	NCBITaxon:10116	Kidney	UBERON	UBERON:0002113	Animals and organ collection	SEQC_Kdn_F_021_2	21	F	Kidney	2
Kdn_F_021_3	Rattus norvegicus	NCBITaxon	NCBITaxon:10116	Kidney	UBERON	UBERON:0002113	Animals and organ collection	SEQC_Kdn_F_021_3	21	F	Kidney	3
Kdn_F_021_4	Rattus norvegicus	NCBITaxon	NCBITaxon:10116	Kidney	UBERON	UBERON:0002113	Animals and organ collection	SEQC_Kdn_F_021_4	21	F	Kidney	4
Kdn_F_104_1	Rattus norvegicus	NCBITaxon	NCBITaxon:10116	Kidney	UBERON	UBERON:0002113	Animals and organ collection	SEQC_Kdn_F_104_1	104	F	Kidney	1
Kdn_F_104_2	Rattus norvegicus	NCBITaxon	NCBITaxon:10116	Kidney	UBERON	UBERON:0002113	Animals and organ collection	SEQC_Kdn_F_104_2	104	F	Kidney	2
Kdn_F_104_3	Rattus norvegicus	NCBITaxon	NCBITaxon:10116	Kidney	UBERON	UBERON:0002113	Animals and organ collection	SEQC_Kdn_F_104_3	104	F	Kidney	3
Kdn_F_104_4	Rattus norvegicus	NCBITaxon	NCBITaxon:10116	Kidney	UBERON	UBERON:0002113	Animals and organ collection	SEQC_Kdn_F_104_4	104	F	Kidney	4
Kdn_M_002_1	Rattus norvegicus	NCBITaxon	NCBITaxon:10116	Kidney	UBERON	UBERON:0002113	Animals and organ collection	SEQC_Kdn_M_002_1	2	M	Kidney	1
Kdn_M_002_2	Rattus norvegicus	NCBITaxon	NCBITaxon:10116	Kidney	UBERON	UBERON:0002113	Animals and organ collection	SEQC_Kdn_M_002_2	2	M	Kidney	2
Kdn_M_002_3	Rattus norvegicus	NCBITaxon	NCBITaxon:10116	Kidney	UBERON	UBERON:0002113	Animals and organ collection	SEQC_Kdn_M_002_3	2	M	Kidney	3
Kdn_M_002_4	Rattus norvegicus	NCBITaxon	NCBITaxon:10116	Kidney	UBERON	UBERON:0002113	Animals and organ collection	SEQC_Kdn_M_002_4	2	M	Kidney	4
Kdn_M_006_1	Rattus norvegicus	NCBITaxon	NCBITaxon:10116	Kidney	UBERON	UBERON:0002113	Animals and organ collection	SEQC_Kdn_M_006_1	6	M	Kidney	1
Kdn_M_006_2	Rattus norvegicus	NCBITaxon	NCBITaxon:10116	Kidney	UBERON	UBERON:0002113	Animals and organ collection	SEQC_Kdn_M_006_2	6	M	Kidney	2
Kdn_M_006_3	Rattus norvegicus	NCBITaxon	NCBITaxon:10116	Kidney	UBERON	UBERON:0002113	Animals and organ collection	SEQC_Kdn_M_006_3	6	M	Kidney	3
Kdn_M_006_4	Rattus norvegicus	NCBITaxon	NCBITaxon:10116	Kidney	UBERON	UBERON:0002113	Animals and organ collection	SEQC_Kdn_M_006_4	6	M	Kidney	4
Kdn_M_021_1	Rattus norvegicus	NCBITaxon	NCBITaxon:10116	Kidney	UBERON	UBERON:0002113	Animals and organ collection	SEQC_Kdn_M_021_1	21	M	Kidney	1
Kdn_M_021_2	Rattus norvegicus	NCBITaxon	NCBITaxon:10116	Kidney	UBERON	UBERON:0002113	Animals and organ collection	SEQC_Kdn_M_021_2	21	M	Kidney	2
Kdn_M_021_3	Rattus norvegicus	NCBITaxon	NCBITaxon:10116	Kidney	UBERON	UBERON:0002113	Animals and organ collection	SEQC_Kdn_M_021_3	21	M	Kidney	3
Kdn_M_021_4	Rattus norvegicus	NCBITaxon	NCBITaxon:10116	Kidney	UBERON	UBERON:0002113	Animals and organ collection	SEQC_Kdn_M_021_4	21	M	Kidney	4
Kdn_M_104_1	Rattus norvegicus	NCBITaxon	NCBITaxon:10116	Kidney	UBERON	UBERON:0002113	Animals and organ collection	SEQC_Kdn_M_104_1	104	M	Kidney	1
Kdn_M_104_2	Rattus norvegicus	NCBITaxon	NCBITaxon:10116	Kidney	UBERON	UBERON:0002113	Animals and organ collection	SEQC_Kdn_M_104_2	104	M	Kidney	2
Kdn_M_104_3	Rattus norvegicus	NCBITaxon	NCBITaxon:10116	Kidney	UBERON	UBERON:0002113	Animals and organ collection	SEQC_Kdn_M_104_3	104	M	Kidney	3
Kdn_M_104_4	Rattus norvegicus	NCBITaxon	NCBITaxon:10116	Kidney	UBERON	UBERON:0002113	Animals and organ collection	SEQC_Kdn_M_104_4	104	M	Kidney	4
Lng_F_002_1	Rattus norvegicus	NCBITaxon	NCBITaxon:10116	Lung	UBERON	UBERON:0002048	Animals and organ collection	SEQC_Lng_F_002_1	2	F	Lung	1
Lng_F_002_2	Rattus norvegicus	NCBITaxon	NCBITaxon:10116	Lung	UBERON	UBERON:0002048	Animals and organ collection	SEQC_Lng_F_002_2	2	F	Lung	2
Lng_F_002_3	Rattus norvegicus	NCBITaxon	NCBITaxon:10116	Lung	UBERON	UBERON:0002048	Animals and organ collection	SEQC_Lng_F_002_3	2	F	Lung	3
Lng_F_002_4	Rattus norvegicus	NCBITaxon	NCBITaxon:10116	Lung	UBERON	UBERON:0002048	Animals and organ collection	SEQC_Lng_F_002_4	2	F	Lung	4
Lng_F_006_1	Rattus norvegicus	NCBITaxon	NCBITaxon:10116	Lung	UBERON	UBERON:0002048	Animals and organ collection	SEQC_Lng_F_006_1	6	F	Lung	1
Lng_F_006_2	Rattus norvegicus	NCBITaxon	NCBITaxon:10116	Lung	UBERON	UBERON:0002048	Animals and organ collection	SEQC_Lng_F_006_2	6	F	Lung	2
Lng_F_006_3	Rattus norvegicus	NCBITaxon	NCBITaxon:10116	Lung	UBERON	UBERON:0002048	Animals and organ collection	SEQC_Lng_F_006_3	6	F	Lung	3
Lng_F_006_4	Rattus norvegicus	NCBITaxon	NCBITaxon:10116	Lung	UBERON	UBERON:0002048	Animals and organ collection	SEQC_Lng_F_006_4	6	F	Lung	4
Lng_F_021_1	Rattus norvegicus	NCBITaxon	NCBITaxon:10116	Lung	UBERON	UBERON:0002048	Animals and organ collection	SEQC_Lng_F_021_1	21	F	Lung	1
Lng_F_021_2	Rattus norvegicus	NCBITaxon	NCBITaxon:10116	Lung	UBERON	UBERON:0002048	Animals and organ collection	SEQC_Lng_F_021_2	21	F	Lung	2
Lng_F_021_3	Rattus norvegicus	NCBITaxon	NCBITaxon:10116	Lung	UBERON	UBERON:0002048	Animals and organ collection	SEQC_Lng_F_021_3	21	F	Lung	3
Lng_F_021_4	Rattus norvegicus	NCBITaxon	NCBITaxon:10116	Lung	UBERON	UBERON:0002048	Animals and organ collection	SEQC_Lng_F_021_4	21	F	Lung	4
Lng_F_104_1	Rattus norvegicus	NCBITaxon	NCBITaxon:10116	Lung	UBERON	UBERON:0002048	Animals and organ collection	SEQC_Lng_F_104_1	104	F	Lung	1
Lng_F_104_2	Rattus norvegicus	NCBITaxon	NCBITaxon:10116	Lung	UBERON	UBERON:0002048	Animals and organ collection	SEQC_Lng_F_104_2	104	F	Lung	2
Lng_F_104_3	Rattus norvegicus	NCBITaxon	NCBITaxon:10116	Lung	UBERON	UBERON:0002048	Animals and organ collection	SEQC_Lng_F_104_3	104	F	Lung	3
Lng_F_104_4	Rattus norvegicus	NCBITaxon	NCBITaxon:10116	Lung	UBERON	UBERON:0002048	Animals and organ collection	SEQC_Lng_F_104_4	104	F	Lung	4
Lng_M_002_1	Rattus norvegicus	NCBITaxon	NCBITaxon:10116	Lung	UBERON	UBERON:0002048	Animals and organ collection	SEQC_Lng_M_002_1	2	M	Lung	1
Lng_M_002_2	Rattus norvegicus	NCBITaxon	NCBITaxon:10116	Lung	UBERON	UBERON:0002048	Animals and organ collection	SEQC_Lng_M_002_2	2	M	Lung	2
Lng_M_002_3	Rattus norvegicus	NCBITaxon	NCBITaxon:10116	Lung	UBERON	UBERON:0002048	Animals and organ collection	SEQC_Lng_M_002_3	2	M	Lung	3
Lng_M_002_4	Rattus norvegicus	NCBITaxon	NCBITaxon:10116	Lung	UBERON	UBERON:0002048	Animals and organ collection	SEQC_Lng_M_002_4	2	M	Lung	4
Lng_M_006_1	Rattus norvegicus	NCBITaxon	NCBITaxon:10116	Lung	UBERON	UBERON:0002048	Animals and organ collection	SEQC_Lng_M_006_1	6	M	Lung	1
Lng_M_006_2	Rattus norvegicus	NCBITaxon	NCBITaxon:10116	Lung	UBERON	UBERON:0002048	Animals and organ collection	SEQC_Lng_M_006_2	6	M	Lung	2
Lng_M_006_3	Rattus norvegicus	NCBITaxon	NCBITaxon:10116	Lung	UBERON	UBERON:0002048	Animals and organ collection	SEQC_Lng_M_006_3	6	M	Lung	3
Lng_M_006_4	Rattus norvegicus	NCBITaxon	NCBITaxon:10116	Lung	UBERON	UBERON:0002048	Animals and organ collection	SEQC_Lng_M_006_4	6	M	Lung	4
Lng_M_021_1	Rattus norvegicus	NCBITaxon	NCBITaxon:10116	Lung	UBERON	UBERON:0002048	Animals and organ collection	SEQC_Lng_M_021_1	21	M	Lung	1
Lng_M_021_2	Rattus norvegicus	NCBITaxon	NCBITaxon:10116	Lung	UBERON	UBERON:0002048	Animals and organ collection	SEQC_Lng_M_021_2	21	M	Lung	2
Lng_M_021_3	Rattus norvegicus	NCBITaxon	NCBITaxon:10116	Lung	UBERON	UBERON:0002048	Animals and organ collection	SEQC_Lng_M_021_3	21	M	Lung	3
Lng_M_021_4	Rattus norvegicus	NCBITaxon	NCBITaxon:10116	Lung	UBERON	UBERON:0002048	Animals and organ collection	SEQC_Lng_M_021_4	21	M	Lung	4
Lng_M_104_1	Rattus norvegicus	NCBITaxon	NCBITaxon:10116	Lung	UBERON	UBERON:0002048	Animals and organ collection	SEQC_Lng_M_104_1	104	M	Lung	1
Lng_M_104_2	Rattus norvegicus	NCBITaxon	NCBITaxon:10116	Lung	UBERON	UBERON:0002048	Animals and organ collection	SEQC_Lng_M_104_2	104	M	Lung	2
Lng_M_104_3	Rattus norvegicus	NCBITaxon	NCBITaxon:10116	Lung	UBERON	UBERON:0002048	Animals and organ collection	SEQC_Lng_M_104_3	104	M	Lung	3
Lng_M_104_4	Rattus norvegicus	NCBITaxon	NCBITaxon:10116	Lung	UBERON	UBERON:0002048	Animals and organ collection	SEQC_Lng_M_104_4	104	M	Lung	4
Lvr_F_002_1	Rattus norvegicus	NCBITaxon	NCBITaxon:10116	Liver	UBERON	UBERON:0002107	Animals and organ collection	SEQC_Lvr_F_002_1	2	F	Liver	1
Lvr_F_002_2	Rattus norvegicus	NCBITaxon	NCBITaxon:10116	Liver	UBERON	UBERON:0002107	Animals and organ collection	SEQC_Lvr_F_002_2	2	F	Liver	2
Lvr_F_002_3	Rattus norvegicus	NCBITaxon	NCBITaxon:10116	Liver	UBERON	UBERON:0002107	Animals and organ collection	SEQC_Lvr_F_002_3	2	F	Liver	3
Lvr_F_002_4	Rattus norvegicus	NCBITaxon	NCBITaxon:10116	Liver	UBERON	UBERON:0002107	Animals and organ collection	SEQC_Lvr_F_002_4	2	F	Liver	4
Lvr_F_006_1	Rattus norvegicus	NCBITaxon	NCBITaxon:10116	Liver	UBERON	UBERON:0002107	Animals and organ collection	SEQC_Lvr_F_006_1	6	F	Liver	1
Lvr_F_006_2	Rattus norvegicus	NCBITaxon	NCBITaxon:10116	Liver	UBERON	UBERON:0002107	Animals and organ collection	SEQC_Lvr_F_006_2	6	F	Liver	2
Lvr_F_006_3	Rattus norvegicus	NCBITaxon	NCBITaxon:10116	Liver	UBERON	UBERON:0002107	Animals and organ collection	SEQC_Lvr_F_006_3	6	F	Liver	3
Lvr_F_006_4	Rattus norvegicus	NCBITaxon	NCBITaxon:10116	Liver	UBERON	UBERON:0002107	Animals and organ collection	SEQC_Lvr_F_006_4	6	F	Liver	4
Lvr_F_021_1	Rattus norvegicus	NCBITaxon	NCBITaxon:10116	Liver	UBERON	UBERON:0002107	Animals and organ collection	SEQC_Lvr_F_021_1	21	F	Liver	1
Lvr_F_021_2	Rattus norvegicus	NCBITaxon	NCBITaxon:10116	Liver	UBERON	UBERON:0002107	Animals and organ collection	SEQC_Lvr_F_021_2	21	F	Liver	2
Lvr_F_021_3	Rattus norvegicus	NCBITaxon	NCBITaxon:10116	Liver	UBERON	UBERON:0002107	Animals and organ collection	SEQC_Lvr_F_021_3	21	F	Liver	3
Lvr_F_021_4	Rattus norvegicus	NCBITaxon	NCBITaxon:10116	Liver	UBERON	UBERON:0002107	Animals and organ collection	SEQC_Lvr_F_021_4	21	F	Liver	4
Lvr_F_104_1	Rattus norvegicus	NCBITaxon	NCBITaxon:10116	Liver	UBERON	UBERON:0002107	Animals and organ collection	SEQC_Lvr_F_104_1	104	F	Liver	1
Lvr_F_104_2	Rattus norvegicus	NCBITaxon	NCBITaxon:10116	Liver	UBERON	UBERON:0002107	Animals and organ collection	SEQC_Lvr_F_104_2	104	F	Liver	2
Lvr_F_104_3	Rattus norvegicus	NCBITaxon	NCBITaxon:10116	Liver	UBERON	UBERON:0002107	Animals and organ collection	SEQC_Lvr_F_104_3	104	F	Liver	3
Lvr_F_104_4	Rattus norvegicus	NCBITaxon	NCBITaxon:10116	Liver	UBERON	UBERON:0002107	Animals and organ collection	SEQC_Lvr_F_104_4	104	F	Liver	4
Lvr_M_002_1	Rattus norvegicus	NCBITaxon	NCBITaxon:10116	Liver	UBERON	UBERON:0002107	Animals and organ collection	SEQC_Lvr_M_002_1	2	M	Liver	1
Lvr_M_002_2	Rattus norvegicus	NCBITaxon	NCBITaxon:10116	Liver	UBERON	UBERON:0002107	Animals and organ collection	SEQC_Lvr_M_002_2	2	M	Liver	2
Lvr_M_002_3	Rattus norvegicus	NCBITaxon	NCBITaxon:10116	Liver	UBERON	UBERON:0002107	Animals and organ collection	SEQC_Lvr_M_002_3	2	M	Liver	3
Lvr_M_002_4	Rattus norvegicus	NCBITaxon	NCBITaxon:10116	Liver	UBERON	UBERON:0002107	Animals and organ collection	SEQC_Lvr_M_002_4	2	M	Liver	4
Lvr_M_006_1	Rattus norvegicus	NCBITaxon	NCBITaxon:10116	Liver	UBERON	UBERON:0002107	Animals and organ collection	SEQC_Lvr_M_006_1	6	M	Liver	1
Lvr_M_006_2	Rattus norvegicus	NCBITaxon	NCBITaxon:10116	Liver	UBERON	UBERON:0002107	Animals and organ collection	SEQC_Lvr_M_006_2	6	M	Liver	2
Lvr_M_006_3	Rattus norvegicus	NCBITaxon	NCBITaxon:10116	Liver	UBERON	UBERON:0002107	Animals and organ collection	SEQC_Lvr_M_006_3	6	M	Liver	3
Lvr_M_006_4	Rattus norvegicus	NCBITaxon	NCBITaxon:10116	Liver	UBERON	UBERON:0002107	Animals and organ collection	SEQC_Lvr_M_006_4	6	M	Liver	4
Lvr_M_021_1	Rattus norvegicus	NCBITaxon	NCBITaxon:10116	Liver	UBERON	UBERON:0002107	Animals and organ collection	SEQC_Lvr_M_021_1	21	M	Liver	1
Lvr_M_021_2	Rattus norvegicus	NCBITaxon	NCBITaxon:10116	Liver	UBERON	UBERON:0002107	Animals and organ collection	SEQC_Lvr_M_021_2	21	M	Liver	2
Lvr_M_021_3	Rattus norvegicus	NCBITaxon	NCBITaxon:10116	Liver	UBERON	UBERON:0002107	Animals and organ collection	SEQC_Lvr_M_021_3	21	M	Liver	3
Lvr_M_021_4	Rattus norvegicus	NCBITaxon	NCBITaxon:10116	Liver	UBERON	UBERON:0002107	Animals and organ collection	SEQC_Lvr_M_021_4	21	M	Liver	4
Lvr_M_104_1	Rattus norvegicus	NCBITaxon	NCBITaxon:10116	Liver	UBERON	UBERON:0002107	Animals and organ collection	SEQC_Lvr_M_104_1	104	M	Liver	1
Lvr_M_104_2	Rattus norvegicus	NCBITaxon	NCBITaxon:10116	Liver	UBERON	UBERON:0002107	Animals and organ collection	SEQC_Lvr_M_104_2	104	M	Liver	2
Lvr_M_104_3	Rattus norvegicus	NCBITaxon	NCBITaxon:10116	Liver	UBERON	UBERON:0002107	Animals and organ collection	SEQC_Lvr_M_104_3	104	M	Liver	3
Lvr_M_104_4	Rattus norvegicus	NCBITaxon	NCBITaxon:10116	Liver	UBERON	UBERON:0002107	Animals and organ collection	SEQC_Lvr_M_104_4	104	M	Liver	4
Msc_F_002_1	Rattus norvegicus	NCBITaxon	NCBITaxon:10116	Muscle tissue	UBERON	UBERON:0002385	Animals and organ collection	SEQC_Msc_F_002_1	2	F	Muscle	1
Msc_F_002_2	Rattus norvegicus	NCBITaxon	NCBITaxon:10116	Muscle tissue	UBERON	UBERON:0002385	Animals and organ collection	SEQC_Msc_F_002_2	2	F	Muscle	2
Msc_F_002_3	Rattus norvegicus	NCBITaxon	NCBITaxon:10116	Muscle tissue	UBERON	UBERON:0002385	Animals and organ collection	SEQC_Msc_F_002_3	2	F	Muscle	3
Msc_F_002_4	Rattus norvegicus	NCBITaxon	NCBITaxon:10116	Muscle tissue	UBERON	UBERON:0002385	Animals and organ collection	SEQC_Msc_F_002_4	2	F	Muscle	4
Msc_F_006_1	Rattus norvegicus	NCBITaxon	NCBITaxon:10116	Muscle tissue	UBERON	UBERON:0002385	Animals and organ collection	SEQC_Msc_F_006_1	6	F	Muscle	1
Msc_F_006_2	Rattus norvegicus	NCBITaxon	NCBITaxon:10116	Muscle tissue	UBERON	UBERON:0002385	Animals and organ collection	SEQC_Msc_F_006_2	6	F	Muscle	2
Msc_F_006_3	Rattus norvegicus	NCBITaxon	NCBITaxon:10116	Muscle tissue	UBERON	UBERON:0002385	Animals and organ collection	SEQC_Msc_F_006_3	6	F	Muscle	3
Msc_F_006_4	Rattus norvegicus	NCBITaxon	NCBITaxon:10116	Muscle tissue	UBERON	UBERON:0002385	Animals and organ collection	SEQC_Msc_F_006_4	6	F	Muscle	4
Msc_F_021_1	Rattus norvegicus	NCBITaxon	NCBITaxon:10116	Muscle tissue	UBERON	UBERON:0002385	Animals and organ collection	SEQC_Msc_F_021_1	21	F	Muscle	1
Msc_F_021_2	Rattus norvegicus	NCBITaxon	NCBITaxon:10116	Muscle tissue	UBERON	UBERON:0002385	Animals and organ collection	SEQC_Msc_F_021_2	21	F	Muscle	2
Msc_F_021_3	Rattus norvegicus	NCBITaxon	NCBITaxon:10116	Muscle tissue	UBERON	UBERON:0002385	Animals and organ collection	SEQC_Msc_F_021_3	21	F	Muscle	3
Msc_F_021_4	Rattus norvegicus	NCBITaxon	NCBITaxon:10116	Muscle tissue	UBERON	UBERON:0002385	Animals and organ collection	SEQC_Msc_F_021_4	21	F	Muscle	4
Msc_F_104_1	Rattus norvegicus	NCBITaxon	NCBITaxon:10116	Muscle tissue	UBERON	UBERON:0002385	Animals and organ collection	SEQC_Msc_F_104_1	104	F	Muscle	1
Msc_F_104_2	Rattus norvegicus	NCBITaxon	NCBITaxon:10116	Muscle tissue	UBERON	UBERON:0002385	Animals and organ collection	SEQC_Msc_F_104_2	104	F	Muscle	2
Msc_F_104_3	Rattus norvegicus	NCBITaxon	NCBITaxon:10116	Muscle tissue	UBERON	UBERON:0002385	Animals and organ collection	SEQC_Msc_F_104_3	104	F	Muscle	3
Msc_F_104_4	Rattus norvegicus	NCBITaxon	NCBITaxon:10116	Muscle tissue	UBERON	UBERON:0002385	Animals and organ collection	SEQC_Msc_F_104_4	104	F	Muscle	4
Msc_M_002_1	Rattus norvegicus	NCBITaxon	NCBITaxon:10116	Muscle tissue	UBERON	UBERON:0002385	Animals and organ collection	SEQC_Msc_M_002_1	2	M	Muscle	1
Msc_M_002_2	Rattus norvegicus	NCBITaxon	NCBITaxon:10116	Muscle tissue	UBERON	UBERON:0002385	Animals and organ collection	SEQC_Msc_M_002_2	2	M	Muscle	2
Msc_M_002_3	Rattus norvegicus	NCBITaxon	NCBITaxon:10116	Muscle tissue	UBERON	UBERON:0002385	Animals and organ collection	SEQC_Msc_M_002_3	2	M	Muscle	3
Msc_M_002_4	Rattus norvegicus	NCBITaxon	NCBITaxon:10116	Muscle tissue	UBERON	UBERON:0002385	Animals and organ collection	SEQC_Msc_M_002_4	2	M	Muscle	4
Msc_M_006_1	Rattus norvegicus	NCBITaxon	NCBITaxon:10116	Muscle tissue	UBERON	UBERON:0002385	Animals and organ collection	SEQC_Msc_M_006_1	6	M	Muscle	1
Msc_M_006_2	Rattus norvegicus	NCBITaxon	NCBITaxon:10116	Muscle tissue	UBERON	UBERON:0002385	Animals and organ collection	SEQC_Msc_M_006_2	6	M	Muscle	2
Msc_M_006_3	Rattus norvegicus	NCBITaxon	NCBITaxon:10116	Muscle tissue	UBERON	UBERON:0002385	Animals and organ collection	SEQC_Msc_M_006_3	6	M	Muscle	3
Msc_M_006_4	Rattus norvegicus	NCBITaxon	NCBITaxon:10116	Muscle tissue	UBERON	UBERON:0002385	Animals and organ collection	SEQC_Msc_M_006_4	6	M	Muscle	4
Msc_M_021_1	Rattus norvegicus	NCBITaxon	NCBITaxon:10116	Muscle tissue	UBERON	UBERON:0002385	Animals and organ collection	SEQC_Msc_M_021_1	21	M	Muscle	1
Msc_M_021_2	Rattus norvegicus	NCBITaxon	NCBITaxon:10116	Muscle tissue	UBERON	UBERON:0002385	Animals and organ collection	SEQC_Msc_M_021_2	21	M	Muscle	2
Msc_M_021_3	Rattus norvegicus	NCBITaxon	NCBITaxon:10116	Muscle tissue	UBERON	UBERON:0002385	Animals and organ collection	SEQC_Msc_M_021_3	21	M	Muscle	3
Msc_M_021_4	Rattus norvegicus	NCBITaxon	NCBITaxon:10116	Muscle tissue	UBERON	UBERON:0002385	Animals and organ collection	SEQC_Msc_M_021_4	21	M	Muscle	4
Msc_M_104_1	Rattus norvegicus	NCBITaxon	NCBITaxon:10116	Muscle tissue	UBERON	UBERON:0002385	Animals and organ collection	SEQC_Msc_M_104_1	104	M	Muscle	1
Msc_M_104_2	Rattus norvegicus	NCBITaxon	NCBITaxon:10116	Muscle tissue	UBERON	UBERON:0002385	Animals and organ collection	SEQC_Msc_M_104_2	104	M	Muscle	2
Msc_M_104_3	Rattus norvegicus	NCBITaxon	NCBITaxon:10116	Muscle tissue	UBERON	UBERON:0002385	Animals and organ collection	SEQC_Msc_M_104_3	104	M	Muscle	3
Msc_M_104_4	Rattus norvegicus	NCBITaxon	NCBITaxon:10116	Muscle tissue	UBERON	UBERON:0002385	Animals and organ collection	SEQC_Msc_M_104_4	104	M	Muscle	4
Spl_F_002_1	Rattus norvegicus	NCBITaxon	NCBITaxon:10116	Spleen	UBERON	UBERON:0002106	Animals and organ collection	SEQC_Spl_F_002_1	2	F	Spleen	1
Spl_F_002_2	Rattus norvegicus	NCBITaxon	NCBITaxon:10116	Spleen	UBERON	UBERON:0002106	Animals and organ collection	SEQC_Spl_F_002_2	2	F	Spleen	2
Spl_F_002_3	Rattus norvegicus	NCBITaxon	NCBITaxon:10116	Spleen	UBERON	UBERON:0002106	Animals and organ collection	SEQC_Spl_F_002_3	2	F	Spleen	3
Spl_F_002_4	Rattus norvegicus	NCBITaxon	NCBITaxon:10116	Spleen	UBERON	UBERON:0002106	Animals and organ collection	SEQC_Spl_F_002_4	2	F	Spleen	4
Spl_F_006_1	Rattus norvegicus	NCBITaxon	NCBITaxon:10116	Spleen	UBERON	UBERON:0002106	Animals and organ collection	SEQC_Spl_F_006_1	6	F	Spleen	1
Spl_F_006_2	Rattus norvegicus	NCBITaxon	NCBITaxon:10116	Spleen	UBERON	UBERON:0002106	Animals and organ collection	SEQC_Spl_F_006_2	6	F	Spleen	2
Spl_F_006_3	Rattus norvegicus	NCBITaxon	NCBITaxon:10116	Spleen	UBERON	UBERON:0002106	Animals and organ collection	SEQC_Spl_F_006_3	6	F	Spleen	3
Spl_F_006_4	Rattus norvegicus	NCBITaxon	NCBITaxon:10116	Spleen	UBERON	UBERON:0002106	Animals and organ collection	SEQC_Spl_F_006_4	6	F	Spleen	4
Spl_F_021_1	Rattus norvegicus	NCBITaxon	NCBITaxon:10116	Spleen	UBERON	UBERON:0002106	Animals and organ collection	SEQC_Spl_F_021_1	21	F	Spleen	1
Spl_F_021_2	Rattus norvegicus	NCBITaxon	NCBITaxon:10116	Spleen	UBERON	UBERON:0002106	Animals and organ collection	SEQC_Spl_F_021_2	21	F	Spleen	2
Spl_F_021_3	Rattus norvegicus	NCBITaxon	NCBITaxon:10116	Spleen	UBERON	UBERON:0002106	Animals and organ collection	SEQC_Spl_F_021_3	21	F	Spleen	3
Spl_F_021_4	Rattus norvegicus	NCBITaxon	NCBITaxon:10116	Spleen	UBERON	UBERON:0002106	Animals and organ collection	SEQC_Spl_F_021_4	21	F	Spleen	4
Spl_F_104_1	Rattus norvegicus	NCBITaxon	NCBITaxon:10116	Spleen	UBERON	UBERON:0002106	Animals and organ collection	SEQC_Spl_F_104_1	104	F	Spleen	1
Spl_F_104_2	Rattus norvegicus	NCBITaxon	NCBITaxon:10116	Spleen	UBERON	UBERON:0002106	Animals and organ collection	SEQC_Spl_F_104_2	104	F	Spleen	2
Spl_F_104_3	Rattus norvegicus	NCBITaxon	NCBITaxon:10116	Spleen	UBERON	UBERON:0002106	Animals and organ collection	SEQC_Spl_F_104_3	104	F	Spleen	3
Spl_F_104_4	Rattus norvegicus	NCBITaxon	NCBITaxon:10116	Spleen	UBERON	UBERON:0002106	Animals and organ collection	SEQC_Spl_F_104_4	104	F	Spleen	4
Spl_M_002_1	Rattus norvegicus	NCBITaxon	NCBITaxon:10116	Spleen	UBERON	UBERON:0002106	Animals and organ collection	SEQC_Spl_M_002_1	2	M	Spleen	1
Spl_M_002_2	Rattus norvegicus	NCBITaxon	NCBITaxon:10116	Spleen	UBERON	UBERON:0002106	Animals and organ collection	SEQC_Spl_M_002_2	2	M	Spleen	2
Spl_M_002_3	Rattus norvegicus	NCBITaxon	NCBITaxon:10116	Spleen	UBERON	UBERON:0002106	Animals and organ collection	SEQC_Spl_M_002_3	2	M	Spleen	3
Spl_M_002_4	Rattus norvegicus	NCBITaxon	NCBITaxon:10116	Spleen	UBERON	UBERON:0002106	Animals and organ collection	SEQC_Spl_M_002_4	2	M	Spleen	4
Spl_M_006_1	Rattus norvegicus	NCBITaxon	NCBITaxon:10116	Spleen	UBERON	UBERON:0002106	Animals and organ collection	SEQC_Spl_M_006_1	6	M	Spleen	1
Spl_M_006_2	Rattus norvegicus	NCBITaxon	NCBITaxon:10116	Spleen	UBERON	UBERON:0002106	Animals and organ collection	SEQC_Spl_M_006_2	6	M	Spleen	2
Spl_M_006_3	Rattus norvegicus	NCBITaxon	NCBITaxon:10116	Spleen	UBERON	UBERON:0002106	Animals and organ collection	SEQC_Spl_M_006_3	6	M	Spleen	3
Spl_M_006_4	Rattus norvegicus	NCBITaxon	NCBITaxon:10116	Spleen	UBERON	UBERON:0002106	Animals and organ collection	SEQC_Spl_M_006_4	6	M	Spleen	4
Spl_M_021_1	Rattus norvegicus	NCBITaxon	NCBITaxon:10116	Spleen	UBERON	UBERON:0002106	Animals and organ collection	SEQC_Spl_M_021_1	21	M	Spleen	1
Spl_M_021_2	Rattus norvegicus	NCBITaxon	NCBITaxon:10116	Spleen	UBERON	UBERON:0002106	Animals and organ collection	SEQC_Spl_M_021_2	21	M	Spleen	2
Spl_M_021_3	Rattus norvegicus	NCBITaxon	NCBITaxon:10116	Spleen	UBERON	UBERON:0002106	Animals and organ collection	SEQC_Spl_M_021_3	21	M	Spleen	3
Spl_M_021_4	Rattus norvegicus	NCBITaxon	NCBITaxon:10116	Spleen	UBERON	UBERON:0002106	Animals and organ collection	SEQC_Spl_M_021_4	21	M	Spleen	4
Spl_M_104_1	Rattus norvegicus	NCBITaxon	NCBITaxon:10116	Spleen	UBERON	UBERON:0002106	Animals and organ collection	SEQC_Spl_M_104_1	104	M	Spleen	1
Spl_M_104_2	Rattus norvegicus	NCBITaxon	NCBITaxon:10116	Spleen	UBERON	UBERON:0002106	Animals and organ collection	SEQC_Spl_M_104_2	104	M	Spleen	2
Spl_M_104_3	Rattus norvegicus	NCBITaxon	NCBITaxon:10116	Spleen	UBERON	UBERON:0002106	Animals and organ collection	SEQC_Spl_M_104_3	104	M	Spleen	3
Spl_M_104_4	Rattus norvegicus	NCBITaxon	NCBITaxon:10116	Spleen	UBERON	UBERON:0002106	Animals and organ collection	SEQC_Spl_M_104_4	104	M	Spleen	4
Thm_F_002_1	Rattus norvegicus	NCBITaxon	NCBITaxon:10116	Thymus	UBERON	UBERON:0002370	Animals and organ collection	SEQC_Thm_F_002_1	2	F	Thymus	1
Thm_F_002_2	Rattus norvegicus	NCBITaxon	NCBITaxon:10116	Thymus	UBERON	UBERON:0002370	Animals and organ collection	SEQC_Thm_F_002_2	2	F	Thymus	2
Thm_F_002_3	Rattus norvegicus	NCBITaxon	NCBITaxon:10116	Thymus	UBERON	UBERON:0002370	Animals and organ collection	SEQC_Thm_F_002_3	2	F	Thymus	3
Thm_F_002_4	Rattus norvegicus	NCBITaxon	NCBITaxon:10116	Thymus	UBERON	UBERON:0002370	Animals and organ collection	SEQC_Thm_F_002_4	2	F	Thymus	4
Thm_F_006_1	Rattus norvegicus	NCBITaxon	NCBITaxon:10116	Thymus	UBERON	UBERON:0002370	Animals and organ collection	SEQC_Thm_F_006_1	6	F	Thymus	1
Thm_F_006_2	Rattus norvegicus	NCBITaxon	NCBITaxon:10116	Thymus	UBERON	UBERON:0002370	Animals and organ collection	SEQC_Thm_F_006_2	6	F	Thymus	2
Thm_F_006_3	Rattus norvegicus	NCBITaxon	NCBITaxon:10116	Thymus	UBERON	UBERON:0002370	Animals and organ collection	SEQC_Thm_F_006_3	6	F	Thymus	3
Thm_F_006_4	Rattus norvegicus	NCBITaxon	NCBITaxon:10116	Thymus	UBERON	UBERON:0002370	Animals and organ collection	SEQC_Thm_F_006_4	6	F	Thymus	4
Thm_F_021_1	Rattus norvegicus	NCBITaxon	NCBITaxon:10116	Thymus	UBERON	UBERON:0002370	Animals and organ collection	SEQC_Thm_F_021_1	21	F	Thymus	1
Thm_F_021_2	Rattus norvegicus	NCBITaxon	NCBITaxon:10116	Thymus	UBERON	UBERON:0002370	Animals and organ collection	SEQC_Thm_F_021_2	21	F	Thymus	2
Thm_F_021_3	Rattus norvegicus	NCBITaxon	NCBITaxon:10116	Thymus	UBERON	UBERON:0002370	Animals and organ collection	SEQC_Thm_F_021_3	21	F	Thymus	3
Thm_F_021_4	Rattus norvegicus	NCBITaxon	NCBITaxon:10116	Thymus	UBERON	UBERON:0002370	Animals and organ collection	SEQC_Thm_F_021_4	21	F	Thymus	4
Thm_F_104_1	Rattus norvegicus	NCBITaxon	NCBITaxon:10116	Thymus	UBERON	UBERON:0002370	Animals and organ collection	SEQC_Thm_F_104_1	104	F	Thymus	1
Thm_F_104_2	Rattus norvegicus	NCBITaxon	NCBITaxon:10116	Thymus	UBERON	UBERON:0002370	Animals and organ collection	SEQC_Thm_F_104_2	104	F	Thymus	2
Thm_F_104_3	Rattus norvegicus	NCBITaxon	NCBITaxon:10116	Thymus	UBERON	UBERON:0002370	Animals and organ collection	SEQC_Thm_F_104_3	104	F	Thymus	3
Thm_F_104_4	Rattus norvegicus	NCBITaxon	NCBITaxon:10116	Thymus	UBERON	UBERON:0002370	Animals and organ collection	SEQC_Thm_F_104_4	104	F	Thymus	4
Thm_M_002_1	Rattus norvegicus	NCBITaxon	NCBITaxon:10116	Thymus	UBERON	UBERON:0002370	Animals and organ collection	SEQC_Thm_M_002_1	2	M	Thymus	1
Thm_M_002_2	Rattus norvegicus	NCBITaxon	NCBITaxon:10116	Thymus	UBERON	UBERON:0002370	Animals and organ collection	SEQC_Thm_M_002_2	2	M	Thymus	2
Thm_M_002_3	Rattus norvegicus	NCBITaxon	NCBITaxon:10116	Thymus	UBERON	UBERON:0002370	Animals and organ collection	SEQC_Thm_M_002_3	2	M	Thymus	3
Thm_M_002_4	Rattus norvegicus	NCBITaxon	NCBITaxon:10116	Thymus	UBERON	UBERON:0002370	Animals and organ collection	SEQC_Thm_M_002_4	2	M	Thymus	4
Thm_M_006_1	Rattus norvegicus	NCBITaxon	NCBITaxon:10116	Thymus	UBERON	UBERON:0002370	Animals and organ collection	SEQC_Thm_M_006_1	6	M	Thymus	1
Thm_M_006_2	Rattus norvegicus	NCBITaxon	NCBITaxon:10116	Thymus	UBERON	UBERON:0002370	Animals and organ collection	SEQC_Thm_M_006_2	6	M	Thymus	2
Thm_M_006_3	Rattus norvegicus	NCBITaxon	NCBITaxon:10116	Thymus	UBERON	UBERON:0002370	Animals and organ collection	SEQC_Thm_M_006_3	6	M	Thymus	3
Thm_M_006_4	Rattus norvegicus	NCBITaxon	NCBITaxon:10116	Thymus	UBERON	UBERON:0002370	Animals and organ collection	SEQC_Thm_M_006_4	6	M	Thymus	4
Thm_M_021_1	Rattus norvegicus	NCBITaxon	NCBITaxon:10116	Thymus	UBERON	UBERON:0002370	Animals and organ collection	SEQC_Thm_M_021_1	21	M	Thymus	1
Thm_M_021_2	Rattus norvegicus	NCBITaxon	NCBITaxon:10116	Thymus	UBERON	UBERON:0002370	Animals and organ collection	SEQC_Thm_M_021_2	21	M	Thymus	2
Thm_M_021_3	Rattus norvegicus	NCBITaxon	NCBITaxon:10116	Thymus	UBERON	UBERON:0002370	Animals and organ collection	SEQC_Thm_M_021_3	21	M	Thymus	3
Thm_M_021_4	Rattus norvegicus	NCBITaxon	NCBITaxon:10116	Thymus	UBERON	UBERON:0002370	Animals and organ collection	SEQC_Thm_M_021_4	21	M	Thymus	4
Thm_M_104_1	Rattus norvegicus	NCBITaxon	NCBITaxon:10116	Thymus	UBERON	UBERON:0002370	Animals and organ collection	SEQC_Thm_M_104_1	104	M	Thymus	1
Thm_M_104_2	Rattus norvegicus	NCBITaxon	NCBITaxon:10116	Thymus	UBERON	UBERON:0002370	Animals and organ collection	SEQC_Thm_M_104_2	104	M	Thymus	2
Thm_M_104_3	Rattus norvegicus	NCBITaxon	NCBITaxon:10116	Thymus	UBERON	UBERON:0002370	Animals and organ collection	SEQC_Thm_M_104_3	104	M	Thymus	3
Thm_M_104_4	Rattus norvegicus	NCBITaxon	NCBITaxon:10116	Thymus	UBERON	UBERON:0002370	Animals and organ collection	SEQC_Thm_M_104_4	104	M	Thymus	4
Tst_M_002_1	Rattus norvegicus	NCBITaxon	NCBITaxon:10116	Testis	UBERON	UBERON:0000473	Animals and organ collection	SEQC_Tst_M_002_1	2	M	Testes	1
Tst_M_002_2	Rattus norvegicus	NCBITaxon	NCBITaxon:10116	Testis	UBERON	UBERON:0000473	Animals and organ collection	SEQC_Tst_M_002_2	2	M	Testes	2
Tst_M_002_3	Rattus norvegicus	NCBITaxon	NCBITaxon:10116	Testis	UBERON	UBERON:0000473	Animals and organ collection	SEQC_Tst_M_002_3	2	M	Testes	3
Tst_M_002_4	Rattus norvegicus	NCBITaxon	NCBITaxon:10116	Testis	UBERON	UBERON:0000473	Animals and organ collection	SEQC_Tst_M_002_4	2	M	Testes	4
Tst_M_006_1	Rattus norvegicus	NCBITaxon	NCBITaxon:10116	Testis	UBERON	UBERON:0000473	Animals and organ collection	SEQC_Tst_M_006_1	6	M	Testes	1
Tst_M_006_2	Rattus norvegicus	NCBITaxon	NCBITaxon:10116	Testis	UBERON	UBERON:0000473	Animals and organ collection	SEQC_Tst_M_006_2	6	M	Testes	2
Tst_M_006_3	Rattus norvegicus	NCBITaxon	NCBITaxon:10116	Testis	UBERON	UBERON:0000473	Animals and organ collection	SEQC_Tst_M_006_3	6	M	Testes	3
Tst_M_006_4	Rattus norvegicus	NCBITaxon	NCBITaxon:10116	Testis	UBERON	UBERON:0000473	Animals and organ collection	SEQC_Tst_M_006_4	6	M	Testes	4
Tst_M_021_1	Rattus norvegicus	NCBITaxon	NCBITaxon:10116	Testis	UBERON	UBERON:0000473	Animals and organ collection	SEQC_Tst_M_021_1	21	M	Testes	1
Tst_M_021_2	Rattus norvegicus	NCBITaxon	NCBITaxon:10116	Testis	UBERON	UBERON:0000473	Animals and organ collection	SEQC_Tst_M_021_2	21	M	Testes	2
Tst_M_021_3	Rattus norvegicus	NCBITaxon	NCBITaxon:10116	Testis	UBERON	UBERON:0000473	Animals and organ collection	SEQC_Tst_M_021_3	21	M	Testes	3
Tst_M_021_4	Rattus norvegicus	NCBITaxon	NCBITaxon:10116	Testis	UBERON	UBERON:0000473	Animals and organ collection	SEQC_Tst_M_021_4	21	M	Testes	4
Tst_M_104_1	Rattus norvegicus	NCBITaxon	NCBITaxon:10116	Testis	UBERON	UBERON:0000473	Animals and organ collection	SEQC_Tst_M_104_1	104	M	Testes	1
Tst_M_104_2	Rattus norvegicus	NCBITaxon	NCBITaxon:10116	Testis	UBERON	UBERON:0000473	Animals and organ collection	SEQC_Tst_M_104_2	104	M	Testes	2
Tst_M_104_3	Rattus norvegicus	NCBITaxon	NCBITaxon:10116	Testis	UBERON	UBERON:0000473	Animals and organ collection	SEQC_Tst_M_104_3	104	M	Testes	3
Tst_M_104_4	Rattus norvegicus	NCBITaxon	NCBITaxon:10116	Testis	UBERON	UBERON:0000473	Animals and organ collection	SEQC_Tst_M_104_4	104	M	Testes	4
Utr_F_002_1	Rattus norvegicus	NCBITaxon	NCBITaxon:10116	Uterus	UBERON	UBERON:0000995	Animals and organ collection	SEQC_Utr_F_002_1	2	F	Uterus	1
Utr_F_002_2	Rattus norvegicus	NCBITaxon	NCBITaxon:10116	Uterus	UBERON	UBERON:0000995	Animals and organ collection	SEQC_Utr_F_002_2	2	F	Uterus	2
Utr_F_002_3	Rattus norvegicus	NCBITaxon	NCBITaxon:10116	Uterus	UBERON	UBERON:0000995	Animals and organ collection	SEQC_Utr_F_002_3	2	F	Uterus	3
Utr_F_002_4	Rattus norvegicus	NCBITaxon	NCBITaxon:10116	Uterus	UBERON	UBERON:0000995	Animals and organ collection	SEQC_Utr_F_002_4	2	F	Uterus	4
Utr_F_006_1	Rattus norvegicus	NCBITaxon	NCBITaxon:10116	Uterus	UBERON	UBERON:0000995	Animals and organ collection	SEQC_Utr_F_006_1	6	F	Uterus	1
Utr_F_006_2	Rattus norvegicus	NCBITaxon	NCBITaxon:10116	Uterus	UBERON	UBERON:0000995	Animals and organ collection	SEQC_Utr_F_006_2	6	F	Uterus	2
Utr_F_006_3	Rattus norvegicus	NCBITaxon	NCBITaxon:10116	Uterus	UBERON	UBERON:0000995	Animals and organ collection	SEQC_Utr_F_006_3	6	F	Uterus	3
Utr_F_006_4	Rattus norvegicus	NCBITaxon	NCBITaxon:10116	Uterus	UBERON	UBERON:0000995	Animals and organ collection	SEQC_Utr_F_006_4	6	F	Uterus	4
Utr_F_021_1	Rattus norvegicus	NCBITaxon	NCBITaxon:10116	Uterus	UBERON	UBERON:0000995	Animals and organ collection	SEQC_Utr_F_021_1	21	F	Uterus	1
Utr_F_021_2	Rattus norvegicus	NCBITaxon	NCBITaxon:10116	Uterus	UBERON	UBERON:0000995	Animals and organ collection	SEQC_Utr_F_021_2	21	F	Uterus	2
Utr_F_021_3	Rattus norvegicus	NCBITaxon	NCBITaxon:10116	Uterus	UBERON	UBERON:0000995	Animals and organ collection	SEQC_Utr_F_021_3	21	F	Uterus	3
Utr_F_021_4	Rattus norvegicus	NCBITaxon	NCBITaxon:10116	Uterus	UBERON	UBERON:0000995	Animals and organ collection	SEQC_Utr_F_021_4	21	F	Uterus	4
Utr_F_104_1	Rattus norvegicus	NCBITaxon	NCBITaxon:10116	Uterus	UBERON	UBERON:0000995	Animals and organ collection	SEQC_Utr_F_104_1	104	F	Uterus	1
Utr_F_104_2	Rattus norvegicus	NCBITaxon	NCBITaxon:10116	Uterus	UBERON	UBERON:0000995	Animals and organ collection	SEQC_Utr_F_104_2	104	F	Uterus	2
Utr_F_104_3	Rattus norvegicus	NCBITaxon	NCBITaxon:10116	Uterus	UBERON	UBERON:0000995	Animals and organ collection	SEQC_Utr_F_104_3	104	F	Uterus	3
Utr_F_104_4	Rattus norvegicus	NCBITaxon	NCBITaxon:10116	Uterus	UBERON	UBERON:0000995	Animals and organ collection	SEQC_Utr_F_104_4	104	F	Uterus	4
