# Supplementary material for: Comprehensive RNA-Seq transcriptomic profiling across 11 organs, 4 ages, and 2 sexes of Fischer 344 rats
Source: Sci Data. 2014 Jun 24;1:140013. doi: 10.1038/sdata.2014.13 (PMC4381750; doi:10.1038/sdata.2014.13)
Supplement: Supplementary file 1 [file sdata201413-isa1.zip › a_shi.txt]

Sample Name	Protocol REF	Comment[order of sample processing]	Protocol REF	Protocol REF	Comment[flowcell]	Comment[lane number]	Assay Name	Raw Data File	Comment[Data Repository]	Comment[Data Record Accession]	Comment[Data Record URL]	Protocol REF	Derived Data File	Comment[Data Repository]	Comment[Data Record Accession]	Comment[Data Record URL]
SEQC_Adr_F_002_1	RNA isolation	95	Construction of rRNA-depleted RNA-Seq libraries	RNA-Seq library sequencing	2	2	RNASeq1	GSE53960_RAW.tar	GEO	GSE53960	http://www.ncbi.nlm.nih.gov/geo/query/acc.cgi?acc=GSE53960	Read mapping and quantification	GSM1328469	GEO	GSE53960	http://www.ncbi.nlm.nih.gov/geo/query/acc.cgi?acc=GSE53960
SEQC_Adr_F_002_2	RNA isolation	125	Construction of rRNA-depleted RNA-Seq libraries	RNA-Seq library sequencing	2	5	RNASeq2	GSE53960_RAW.tar	GEO	GSE53960	http://www.ncbi.nlm.nih.gov/geo/query/acc.cgi?acc=GSE53960	Read mapping and quantification	GSM1328470	GEO	GSE53960	http://www.ncbi.nlm.nih.gov/geo/query/acc.cgi?acc=GSE53960
SEQC_Adr_F_002_3	RNA isolation	195	Construction of rRNA-depleted RNA-Seq libraries	RNA-Seq library sequencing	3	4	RNASeq3	GSE53960_RAW.tar	GEO	GSE53960	http://www.ncbi.nlm.nih.gov/geo/query/acc.cgi?acc=GSE53960	Read mapping and quantification	GSM1328471	GEO	GSE53960	http://www.ncbi.nlm.nih.gov/geo/query/acc.cgi?acc=GSE53960
SEQC_Adr_F_002_4	RNA isolation	65	Construction of rRNA-depleted RNA-Seq libraries	RNA-Seq library sequencing	1	7	RNASeq4	GSE53960_RAW.tar	GEO	GSE53960	http://www.ncbi.nlm.nih.gov/geo/query/acc.cgi?acc=GSE53960	Read mapping and quantification	GSM1328472	GEO	GSE53960	http://www.ncbi.nlm.nih.gov/geo/query/acc.cgi?acc=GSE53960
SEQC_Adr_F_006_1	RNA isolation	315	Construction of rRNA-depleted RNA-Seq libraries	RNA-Seq library sequencing	4	8	RNASeq5	GSE53960_RAW.tar	GEO	GSE53960	http://www.ncbi.nlm.nih.gov/geo/query/acc.cgi?acc=GSE53960	Read mapping and quantification	GSM1328473	GEO	GSE53960	http://www.ncbi.nlm.nih.gov/geo/query/acc.cgi?acc=GSE53960
SEQC_Adr_F_006_2	RNA isolation	55	Construction of rRNA-depleted RNA-Seq libraries	RNA-Seq library sequencing	1	6	RNASeq6	GSE53960_RAW.tar	GEO	GSE53960	http://www.ncbi.nlm.nih.gov/geo/query/acc.cgi?acc=GSE53960	Read mapping and quantification	GSM1328474	GEO	GSE53960	http://www.ncbi.nlm.nih.gov/geo/query/acc.cgi?acc=GSE53960
SEQC_Adr_F_006_3	RNA isolation	115	Construction of rRNA-depleted RNA-Seq libraries	RNA-Seq library sequencing	2	4	RNASeq7	GSE53960_RAW.tar	GEO	GSE53960	http://www.ncbi.nlm.nih.gov/geo/query/acc.cgi?acc=GSE53960	Read mapping and quantification	GSM1328475	GEO	GSE53960	http://www.ncbi.nlm.nih.gov/geo/query/acc.cgi?acc=GSE53960
SEQC_Adr_F_006_4	RNA isolation	285	Construction of rRNA-depleted RNA-Seq libraries	RNA-Seq library sequencing	4	5	RNASeq8	GSE53960_RAW.tar	GEO	GSE53960	http://www.ncbi.nlm.nih.gov/geo/query/acc.cgi?acc=GSE53960	Read mapping and quantification	GSM1328476	GEO	GSE53960	http://www.ncbi.nlm.nih.gov/geo/query/acc.cgi?acc=GSE53960
SEQC_Adr_F_021_1	RNA isolation	275	Construction of rRNA-depleted RNA-Seq libraries	RNA-Seq library sequencing	4	4	RNASeq9	GSE53960_RAW.tar	GEO	GSE53960	http://www.ncbi.nlm.nih.gov/geo/query/acc.cgi?acc=GSE53960	Read mapping and quantification	GSM1328477	GEO	GSE53960	http://www.ncbi.nlm.nih.gov/geo/query/acc.cgi?acc=GSE53960
SEQC_Adr_F_021_2	RNA isolation	235	Construction of rRNA-depleted RNA-Seq libraries	RNA-Seq library sequencing	3	8	RNASeq10	GSE53960_RAW.tar	GEO	GSE53960	http://www.ncbi.nlm.nih.gov/geo/query/acc.cgi?acc=GSE53960	Read mapping and quantification	GSM1328478	GEO	GSE53960	http://www.ncbi.nlm.nih.gov/geo/query/acc.cgi?acc=GSE53960
SEQC_Adr_F_021_3	RNA isolation	45	Construction of rRNA-depleted RNA-Seq libraries	RNA-Seq library sequencing	1	5	RNASeq11	GSE53960_RAW.tar	GEO	GSE53960	http://www.ncbi.nlm.nih.gov/geo/query/acc.cgi?acc=GSE53960	Read mapping and quantification	GSM1328479	GEO	GSE53960	http://www.ncbi.nlm.nih.gov/geo/query/acc.cgi?acc=GSE53960
SEQC_Adr_F_021_4	RNA isolation	225	Construction of rRNA-depleted RNA-Seq libraries	RNA-Seq library sequencing	3	7	RNASeq12	GSE53960_RAW.tar	GEO	GSE53960	http://www.ncbi.nlm.nih.gov/geo/query/acc.cgi?acc=GSE53960	Read mapping and quantification	GSM1328480	GEO	GSE53960	http://www.ncbi.nlm.nih.gov/geo/query/acc.cgi?acc=GSE53960
SEQC_Adr_F_104_1	RNA isolation	205	Construction of rRNA-depleted RNA-Seq libraries	RNA-Seq library sequencing	3	5	RNASeq13	GSE53960_RAW.tar	GEO	GSE53960	http://www.ncbi.nlm.nih.gov/geo/query/acc.cgi?acc=GSE53960	Read mapping and quantification	GSM1328481	GEO	GSE53960	http://www.ncbi.nlm.nih.gov/geo/query/acc.cgi?acc=GSE53960
SEQC_Adr_F_104_2	RNA isolation	85	Construction of rRNA-depleted RNA-Seq libraries	RNA-Seq library sequencing	2	1	RNASeq14	GSE53960_RAW.tar	GEO	GSE53960	http://www.ncbi.nlm.nih.gov/geo/query/acc.cgi?acc=GSE53960	Read mapping and quantification	GSM1328482	GEO	GSE53960	http://www.ncbi.nlm.nih.gov/geo/query/acc.cgi?acc=GSE53960
SEQC_Adr_F_104_3	RNA isolation	155	Construction of rRNA-depleted RNA-Seq libraries	RNA-Seq library sequencing	2	8	RNASeq15	GSE53960_RAW.tar	GEO	GSE53960	http://www.ncbi.nlm.nih.gov/geo/query/acc.cgi?acc=GSE53960	Read mapping and quantification	GSM1328483	GEO	GSE53960	http://www.ncbi.nlm.nih.gov/geo/query/acc.cgi?acc=GSE53960
SEQC_Adr_F_104_4	RNA isolation	165	Construction of rRNA-depleted RNA-Seq libraries	RNA-Seq library sequencing	3	1	RNASeq16	GSE53960_RAW.tar	GEO	GSE53960	http://www.ncbi.nlm.nih.gov/geo/query/acc.cgi?acc=GSE53960	Read mapping and quantification	GSM1328484	GEO	GSE53960	http://www.ncbi.nlm.nih.gov/geo/query/acc.cgi?acc=GSE53960
SEQC_Adr_M_002_1	RNA isolation	215	Construction of rRNA-depleted RNA-Seq libraries	RNA-Seq library sequencing	3	6	RNASeq17	GSE53960_RAW.tar	GEO	GSE53960	http://www.ncbi.nlm.nih.gov/geo/query/acc.cgi?acc=GSE53960	Read mapping and quantification	GSM1328485	GEO	GSE53960	http://www.ncbi.nlm.nih.gov/geo/query/acc.cgi?acc=GSE53960
SEQC_Adr_M_002_2	RNA isolation	255	Construction of rRNA-depleted RNA-Seq libraries	RNA-Seq library sequencing	4	2	RNASeq18	GSE53960_RAW.tar	GEO	GSE53960	http://www.ncbi.nlm.nih.gov/geo/query/acc.cgi?acc=GSE53960	Read mapping and quantification	GSM1328486	GEO	GSE53960	http://www.ncbi.nlm.nih.gov/geo/query/acc.cgi?acc=GSE53960
SEQC_Adr_M_002_3	RNA isolation	265	Construction of rRNA-depleted RNA-Seq libraries	RNA-Seq library sequencing	4	3	RNASeq19	GSE53960_RAW.tar	GEO	GSE53960	http://www.ncbi.nlm.nih.gov/geo/query/acc.cgi?acc=GSE53960	Read mapping and quantification	GSM1328487	GEO	GSE53960	http://www.ncbi.nlm.nih.gov/geo/query/acc.cgi?acc=GSE53960
SEQC_Adr_M_002_4	RNA isolation	105	Construction of rRNA-depleted RNA-Seq libraries	RNA-Seq library sequencing	2	3	RNASeq20	GSE53960_RAW.tar	GEO	GSE53960	http://www.ncbi.nlm.nih.gov/geo/query/acc.cgi?acc=GSE53960	Read mapping and quantification	GSM1328488	GEO	GSE53960	http://www.ncbi.nlm.nih.gov/geo/query/acc.cgi?acc=GSE53960
SEQC_Adr_M_006_1	RNA isolation	295	Construction of rRNA-depleted RNA-Seq libraries	RNA-Seq library sequencing	4	6	RNASeq21	GSE53960_RAW.tar	GEO	GSE53960	http://www.ncbi.nlm.nih.gov/geo/query/acc.cgi?acc=GSE53960	Read mapping and quantification	GSM1328489	GEO	GSE53960	http://www.ncbi.nlm.nih.gov/geo/query/acc.cgi?acc=GSE53960
SEQC_Adr_M_006_2	RNA isolation	245	Construction of rRNA-depleted RNA-Seq libraries	RNA-Seq library sequencing	4	1	RNASeq22	GSE53960_RAW.tar	GEO	GSE53960	http://www.ncbi.nlm.nih.gov/geo/query/acc.cgi?acc=GSE53960	Read mapping and quantification	GSM1328490	GEO	GSE53960	http://www.ncbi.nlm.nih.gov/geo/query/acc.cgi?acc=GSE53960
SEQC_Adr_M_006_3	RNA isolation	185	Construction of rRNA-depleted RNA-Seq libraries	RNA-Seq library sequencing	3	3	RNASeq23	GSE53960_RAW.tar	GEO	GSE53960	http://www.ncbi.nlm.nih.gov/geo/query/acc.cgi?acc=GSE53960	Read mapping and quantification	GSM1328491	GEO	GSE53960	http://www.ncbi.nlm.nih.gov/geo/query/acc.cgi?acc=GSE53960
SEQC_Adr_M_006_4	RNA isolation	305	Construction of rRNA-depleted RNA-Seq libraries	RNA-Seq library sequencing	4	7	RNASeq24	GSE53960_RAW.tar	GEO	GSE53960	http://www.ncbi.nlm.nih.gov/geo/query/acc.cgi?acc=GSE53960	Read mapping and quantification	GSM1328492	GEO	GSE53960	http://www.ncbi.nlm.nih.gov/geo/query/acc.cgi?acc=GSE53960
SEQC_Adr_M_021_1	RNA isolation	35	Construction of rRNA-depleted RNA-Seq libraries	RNA-Seq library sequencing	1	4	RNASeq25	GSE53960_RAW.tar	GEO	GSE53960	http://www.ncbi.nlm.nih.gov/geo/query/acc.cgi?acc=GSE53960	Read mapping and quantification	GSM1328493	GEO	GSE53960	http://www.ncbi.nlm.nih.gov/geo/query/acc.cgi?acc=GSE53960
SEQC_Adr_M_021_2	RNA isolation	145	Construction of rRNA-depleted RNA-Seq libraries	RNA-Seq library sequencing	2	7	RNASeq26	GSE53960_RAW.tar	GEO	GSE53960	http://www.ncbi.nlm.nih.gov/geo/query/acc.cgi?acc=GSE53960	Read mapping and quantification	GSM1328494	GEO	GSE53960	http://www.ncbi.nlm.nih.gov/geo/query/acc.cgi?acc=GSE53960
SEQC_Adr_M_021_3	RNA isolation	175	Construction of rRNA-depleted RNA-Seq libraries	RNA-Seq library sequencing	3	2	RNASeq27	GSE53960_RAW.tar	GEO	GSE53960	http://www.ncbi.nlm.nih.gov/geo/query/acc.cgi?acc=GSE53960	Read mapping and quantification	GSM1328495	GEO	GSE53960	http://www.ncbi.nlm.nih.gov/geo/query/acc.cgi?acc=GSE53960
SEQC_Adr_M_021_4	RNA isolation	5	Construction of rRNA-depleted RNA-Seq libraries	RNA-Seq library sequencing	1	1	RNASeq28	GSE53960_RAW.tar	GEO	GSE53960	http://www.ncbi.nlm.nih.gov/geo/query/acc.cgi?acc=GSE53960	Read mapping and quantification	GSM1328496	GEO	GSE53960	http://www.ncbi.nlm.nih.gov/geo/query/acc.cgi?acc=GSE53960
SEQC_Adr_M_104_1	RNA isolation	75	Construction of rRNA-depleted RNA-Seq libraries	RNA-Seq library sequencing	1	8	RNASeq29	GSE53960_RAW.tar	GEO	GSE53960	http://www.ncbi.nlm.nih.gov/geo/query/acc.cgi?acc=GSE53960	Read mapping and quantification	GSM1328497	GEO	GSE53960	http://www.ncbi.nlm.nih.gov/geo/query/acc.cgi?acc=GSE53960
SEQC_Adr_M_104_2	RNA isolation	25	Construction of rRNA-depleted RNA-Seq libraries	RNA-Seq library sequencing	1	3	RNASeq30	GSE53960_RAW.tar	GEO	GSE53960	http://www.ncbi.nlm.nih.gov/geo/query/acc.cgi?acc=GSE53960	Read mapping and quantification	GSM1328498	GEO	GSE53960	http://www.ncbi.nlm.nih.gov/geo/query/acc.cgi?acc=GSE53960
SEQC_Adr_M_104_3	RNA isolation	135	Construction of rRNA-depleted RNA-Seq libraries	RNA-Seq library sequencing	2	6	RNASeq31	GSE53960_RAW.tar	GEO	GSE53960	http://www.ncbi.nlm.nih.gov/geo/query/acc.cgi?acc=GSE53960	Read mapping and quantification	GSM1328499	GEO	GSE53960	http://www.ncbi.nlm.nih.gov/geo/query/acc.cgi?acc=GSE53960
SEQC_Adr_M_104_4	RNA isolation	15	Construction of rRNA-depleted RNA-Seq libraries	RNA-Seq library sequencing	1	2	RNASeq32	GSE53960_RAW.tar	GEO	GSE53960	http://www.ncbi.nlm.nih.gov/geo/query/acc.cgi?acc=GSE53960	Read mapping and quantification	GSM1328500	GEO	GSE53960	http://www.ncbi.nlm.nih.gov/geo/query/acc.cgi?acc=GSE53960
SEQC_Brn_F_002_1	RNA isolation	43	Construction of rRNA-depleted RNA-Seq libraries	RNA-Seq library sequencing	1	5	RNASeq33	GSE53960_RAW.tar	GEO	GSE53960	http://www.ncbi.nlm.nih.gov/geo/query/acc.cgi?acc=GSE53960	Read mapping and quantification	GSM1328501	GEO	GSE53960	http://www.ncbi.nlm.nih.gov/geo/query/acc.cgi?acc=GSE53960
SEQC_Brn_F_002_2	RNA isolation	223	Construction of rRNA-depleted RNA-Seq libraries	RNA-Seq library sequencing	3	7	RNASeq34	GSE53960_RAW.tar	GEO	GSE53960	http://www.ncbi.nlm.nih.gov/geo/query/acc.cgi?acc=GSE53960	Read mapping and quantification	GSM1328502	GEO	GSE53960	http://www.ncbi.nlm.nih.gov/geo/query/acc.cgi?acc=GSE53960
SEQC_Brn_F_002_3	RNA isolation	133	Construction of rRNA-depleted RNA-Seq libraries	RNA-Seq library sequencing	2	6	RNASeq35	GSE53960_RAW.tar	GEO	GSE53960	http://www.ncbi.nlm.nih.gov/geo/query/acc.cgi?acc=GSE53960	Read mapping and quantification	GSM1328503	GEO	GSE53960	http://www.ncbi.nlm.nih.gov/geo/query/acc.cgi?acc=GSE53960
SEQC_Brn_F_002_4	RNA isolation	213	Construction of rRNA-depleted RNA-Seq libraries	RNA-Seq library sequencing	3	6	RNASeq36	GSE53960_RAW.tar	GEO	GSE53960	http://www.ncbi.nlm.nih.gov/geo/query/acc.cgi?acc=GSE53960	Read mapping and quantification	GSM1328504	GEO	GSE53960	http://www.ncbi.nlm.nih.gov/geo/query/acc.cgi?acc=GSE53960
SEQC_Brn_F_006_1	RNA isolation	303	Construction of rRNA-depleted RNA-Seq libraries	RNA-Seq library sequencing	4	7	RNASeq37	GSE53960_RAW.tar	GEO	GSE53960	http://www.ncbi.nlm.nih.gov/geo/query/acc.cgi?acc=GSE53960	Read mapping and quantification	GSM1328505	GEO	GSE53960	http://www.ncbi.nlm.nih.gov/geo/query/acc.cgi?acc=GSE53960
SEQC_Brn_F_006_2	RNA isolation	284	Construction of rRNA-depleted RNA-Seq libraries	RNA-Seq library sequencing	4	5	RNASeq38	GSE53960_RAW.tar	GEO	GSE53960	http://www.ncbi.nlm.nih.gov/geo/query/acc.cgi?acc=GSE53960	Read mapping and quantification	GSM1328506	GEO	GSE53960	http://www.ncbi.nlm.nih.gov/geo/query/acc.cgi?acc=GSE53960
SEQC_Brn_F_006_3	RNA isolation	273	Construction of rRNA-depleted RNA-Seq libraries	RNA-Seq library sequencing	4	4	RNASeq39	GSE53960_RAW.tar	GEO	GSE53960	http://www.ncbi.nlm.nih.gov/geo/query/acc.cgi?acc=GSE53960	Read mapping and quantification	GSM1328507	GEO	GSE53960	http://www.ncbi.nlm.nih.gov/geo/query/acc.cgi?acc=GSE53960
SEQC_Brn_F_006_4	RNA isolation	283	Construction of rRNA-depleted RNA-Seq libraries	RNA-Seq library sequencing	4	5	RNASeq40	GSE53960_RAW.tar	GEO	GSE53960	http://www.ncbi.nlm.nih.gov/geo/query/acc.cgi?acc=GSE53960	Read mapping and quantification	GSM1328508	GEO	GSE53960	http://www.ncbi.nlm.nih.gov/geo/query/acc.cgi?acc=GSE53960
SEQC_Brn_F_021_1	RNA isolation	63	Construction of rRNA-depleted RNA-Seq libraries	RNA-Seq library sequencing	1	7	RNASeq41	GSE53960_RAW.tar	GEO	GSE53960	http://www.ncbi.nlm.nih.gov/geo/query/acc.cgi?acc=GSE53960	Read mapping and quantification	GSM1328509	GEO	GSE53960	http://www.ncbi.nlm.nih.gov/geo/query/acc.cgi?acc=GSE53960
SEQC_Brn_F_021_2	RNA isolation	163	Construction of rRNA-depleted RNA-Seq libraries	RNA-Seq library sequencing	3	1	RNASeq42	GSE53960_RAW.tar	GEO	GSE53960	http://www.ncbi.nlm.nih.gov/geo/query/acc.cgi?acc=GSE53960	Read mapping and quantification	GSM1328510	GEO	GSE53960	http://www.ncbi.nlm.nih.gov/geo/query/acc.cgi?acc=GSE53960
SEQC_Brn_F_021_3	RNA isolation	153	Construction of rRNA-depleted RNA-Seq libraries	RNA-Seq library sequencing	2	8	RNASeq43	GSE53960_RAW.tar	GEO	GSE53960	http://www.ncbi.nlm.nih.gov/geo/query/acc.cgi?acc=GSE53960	Read mapping and quantification	GSM1328511	GEO	GSE53960	http://www.ncbi.nlm.nih.gov/geo/query/acc.cgi?acc=GSE53960
SEQC_Brn_F_021_4	RNA isolation	123	Construction of rRNA-depleted RNA-Seq libraries	RNA-Seq library sequencing	2	5	RNASeq44	GSE53960_RAW.tar	GEO	GSE53960	http://www.ncbi.nlm.nih.gov/geo/query/acc.cgi?acc=GSE53960	Read mapping and quantification	GSM1328512	GEO	GSE53960	http://www.ncbi.nlm.nih.gov/geo/query/acc.cgi?acc=GSE53960
SEQC_Brn_F_104_1	RNA isolation	103	Construction of rRNA-depleted RNA-Seq libraries	RNA-Seq library sequencing	2	3	RNASeq45	GSE53960_RAW.tar	GEO	GSE53960	http://www.ncbi.nlm.nih.gov/geo/query/acc.cgi?acc=GSE53960	Read mapping and quantification	GSM1328513	GEO	GSE53960	http://www.ncbi.nlm.nih.gov/geo/query/acc.cgi?acc=GSE53960
SEQC_Brn_F_104_2	RNA isolation	253	Construction of rRNA-depleted RNA-Seq libraries	RNA-Seq library sequencing	4	2	RNASeq46	GSE53960_RAW.tar	GEO	GSE53960	http://www.ncbi.nlm.nih.gov/geo/query/acc.cgi?acc=GSE53960	Read mapping and quantification	GSM1328514	GEO	GSE53960	http://www.ncbi.nlm.nih.gov/geo/query/acc.cgi?acc=GSE53960
SEQC_Brn_F_104_3	RNA isolation	233	Construction of rRNA-depleted RNA-Seq libraries	RNA-Seq library sequencing	3	8	RNASeq47	GSE53960_RAW.tar	GEO	GSE53960	http://www.ncbi.nlm.nih.gov/geo/query/acc.cgi?acc=GSE53960	Read mapping and quantification	GSM1328515	GEO	GSE53960	http://www.ncbi.nlm.nih.gov/geo/query/acc.cgi?acc=GSE53960
SEQC_Brn_F_104_4	RNA isolation	173	Construction of rRNA-depleted RNA-Seq libraries	RNA-Seq library sequencing	3	2	RNASeq48	GSE53960_RAW.tar	GEO	GSE53960	http://www.ncbi.nlm.nih.gov/geo/query/acc.cgi?acc=GSE53960	Read mapping and quantification	GSM1328516	GEO	GSE53960	http://www.ncbi.nlm.nih.gov/geo/query/acc.cgi?acc=GSE53960
SEQC_Brn_M_002_1	RNA isolation	3	Construction of rRNA-depleted RNA-Seq libraries	RNA-Seq library sequencing	1	1	RNASeq49	GSE53960_RAW.tar	GEO	GSE53960	http://www.ncbi.nlm.nih.gov/geo/query/acc.cgi?acc=GSE53960	Read mapping and quantification	GSM1328517	GEO	GSE53960	http://www.ncbi.nlm.nih.gov/geo/query/acc.cgi?acc=GSE53960
SEQC_Brn_M_002_2	RNA isolation	23	Construction of rRNA-depleted RNA-Seq libraries	RNA-Seq library sequencing	1	3	RNASeq50	GSE53960_RAW.tar	GEO	GSE53960	http://www.ncbi.nlm.nih.gov/geo/query/acc.cgi?acc=GSE53960	Read mapping and quantification	GSM1328518	GEO	GSE53960	http://www.ncbi.nlm.nih.gov/geo/query/acc.cgi?acc=GSE53960
SEQC_Brn_M_002_3	RNA isolation	263	Construction of rRNA-depleted RNA-Seq libraries	RNA-Seq library sequencing	4	3	RNASeq51	GSE53960_RAW.tar	GEO	GSE53960	http://www.ncbi.nlm.nih.gov/geo/query/acc.cgi?acc=GSE53960	Read mapping and quantification	GSM1328519	GEO	GSE53960	http://www.ncbi.nlm.nih.gov/geo/query/acc.cgi?acc=GSE53960
SEQC_Brn_M_002_4	RNA isolation	83	Construction of rRNA-depleted RNA-Seq libraries	RNA-Seq library sequencing	2	1	RNASeq52	GSE53960_RAW.tar	GEO	GSE53960	http://www.ncbi.nlm.nih.gov/geo/query/acc.cgi?acc=GSE53960	Read mapping and quantification	GSM1328520	GEO	GSE53960	http://www.ncbi.nlm.nih.gov/geo/query/acc.cgi?acc=GSE53960
SEQC_Brn_M_006_1	RNA isolation	313	Construction of rRNA-depleted RNA-Seq libraries	RNA-Seq library sequencing	4	8	RNASeq53	GSE53960_RAW.tar	GEO	GSE53960	http://www.ncbi.nlm.nih.gov/geo/query/acc.cgi?acc=GSE53960	Read mapping and quantification	GSM1328521	GEO	GSE53960	http://www.ncbi.nlm.nih.gov/geo/query/acc.cgi?acc=GSE53960
SEQC_Brn_M_006_2	RNA isolation	293	Construction of rRNA-depleted RNA-Seq libraries	RNA-Seq library sequencing	4	6	RNASeq54	GSE53960_RAW.tar	GEO	GSE53960	http://www.ncbi.nlm.nih.gov/geo/query/acc.cgi?acc=GSE53960	Read mapping and quantification	GSM1328522	GEO	GSE53960	http://www.ncbi.nlm.nih.gov/geo/query/acc.cgi?acc=GSE53960
SEQC_Brn_M_006_3	RNA isolation	113	Construction of rRNA-depleted RNA-Seq libraries	RNA-Seq library sequencing	2	4	RNASeq55	GSE53960_RAW.tar	GEO	GSE53960	http://www.ncbi.nlm.nih.gov/geo/query/acc.cgi?acc=GSE53960	Read mapping and quantification	GSM1328523	GEO	GSE53960	http://www.ncbi.nlm.nih.gov/geo/query/acc.cgi?acc=GSE53960
SEQC_Brn_M_006_4	RNA isolation	243	Construction of rRNA-depleted RNA-Seq libraries	RNA-Seq library sequencing	4	1	RNASeq56	GSE53960_RAW.tar	GEO	GSE53960	http://www.ncbi.nlm.nih.gov/geo/query/acc.cgi?acc=GSE53960	Read mapping and quantification	GSM1328524	GEO	GSE53960	http://www.ncbi.nlm.nih.gov/geo/query/acc.cgi?acc=GSE53960
SEQC_Brn_M_021_1	RNA isolation	193	Construction of rRNA-depleted RNA-Seq libraries	RNA-Seq library sequencing	3	4	RNASeq57	GSE53960_RAW.tar	GEO	GSE53960	http://www.ncbi.nlm.nih.gov/geo/query/acc.cgi?acc=GSE53960	Read mapping and quantification	GSM1328525	GEO	GSE53960	http://www.ncbi.nlm.nih.gov/geo/query/acc.cgi?acc=GSE53960
SEQC_Brn_M_021_2	RNA isolation	93	Construction of rRNA-depleted RNA-Seq libraries	RNA-Seq library sequencing	2	2	RNASeq58	GSE53960_RAW.tar	GEO	GSE53960	http://www.ncbi.nlm.nih.gov/geo/query/acc.cgi?acc=GSE53960	Read mapping and quantification	GSM1328526	GEO	GSE53960	http://www.ncbi.nlm.nih.gov/geo/query/acc.cgi?acc=GSE53960
SEQC_Brn_M_021_3	RNA isolation	73	Construction of rRNA-depleted RNA-Seq libraries	RNA-Seq library sequencing	1	8	RNASeq59	GSE53960_RAW.tar	GEO	GSE53960	http://www.ncbi.nlm.nih.gov/geo/query/acc.cgi?acc=GSE53960	Read mapping and quantification	GSM1328527	GEO	GSE53960	http://www.ncbi.nlm.nih.gov/geo/query/acc.cgi?acc=GSE53960
SEQC_Brn_M_021_4	RNA isolation	143	Construction of rRNA-depleted RNA-Seq libraries	RNA-Seq library sequencing	2	7	RNASeq60	GSE53960_RAW.tar	GEO	GSE53960	http://www.ncbi.nlm.nih.gov/geo/query/acc.cgi?acc=GSE53960	Read mapping and quantification	GSM1328528	GEO	GSE53960	http://www.ncbi.nlm.nih.gov/geo/query/acc.cgi?acc=GSE53960
SEQC_Brn_M_104_1	RNA isolation	203	Construction of rRNA-depleted RNA-Seq libraries	RNA-Seq library sequencing	3	5	RNASeq61	GSE53960_RAW.tar	GEO	GSE53960	http://www.ncbi.nlm.nih.gov/geo/query/acc.cgi?acc=GSE53960	Read mapping and quantification	GSM1328529	GEO	GSE53960	http://www.ncbi.nlm.nih.gov/geo/query/acc.cgi?acc=GSE53960
SEQC_Brn_M_104_2	RNA isolation	53	Construction of rRNA-depleted RNA-Seq libraries	RNA-Seq library sequencing	1	6	RNASeq62	GSE53960_RAW.tar	GEO	GSE53960	http://www.ncbi.nlm.nih.gov/geo/query/acc.cgi?acc=GSE53960	Read mapping and quantification	GSM1328530	GEO	GSE53960	http://www.ncbi.nlm.nih.gov/geo/query/acc.cgi?acc=GSE53960
SEQC_Brn_M_104_3	RNA isolation	33	Construction of rRNA-depleted RNA-Seq libraries	RNA-Seq library sequencing	1	4	RNASeq63	GSE53960_RAW.tar	GEO	GSE53960	http://www.ncbi.nlm.nih.gov/geo/query/acc.cgi?acc=GSE53960	Read mapping and quantification	GSM1328531	GEO	GSE53960	http://www.ncbi.nlm.nih.gov/geo/query/acc.cgi?acc=GSE53960
SEQC_Brn_M_104_4	RNA isolation	183	Construction of rRNA-depleted RNA-Seq libraries	RNA-Seq library sequencing	3	3	RNASeq64	GSE53960_RAW.tar	GEO	GSE53960	http://www.ncbi.nlm.nih.gov/geo/query/acc.cgi?acc=GSE53960	Read mapping and quantification	GSM1328532	GEO	GSE53960	http://www.ncbi.nlm.nih.gov/geo/query/acc.cgi?acc=GSE53960
SEQC_Hrt_F_002_1	RNA isolation	106	Construction of rRNA-depleted RNA-Seq libraries	RNA-Seq library sequencing	2	3	RNASeq65	GSE53960_RAW.tar	GEO	GSE53960	http://www.ncbi.nlm.nih.gov/geo/query/acc.cgi?acc=GSE53960	Read mapping and quantification	GSM1328533	GEO	GSE53960	http://www.ncbi.nlm.nih.gov/geo/query/acc.cgi?acc=GSE53960
SEQC_Hrt_F_002_2	RNA isolation	66	Construction of rRNA-depleted RNA-Seq libraries	RNA-Seq library sequencing	1	7	RNASeq66	GSE53960_RAW.tar	GEO	GSE53960	http://www.ncbi.nlm.nih.gov/geo/query/acc.cgi?acc=GSE53960	Read mapping and quantification	GSM1328534	GEO	GSE53960	http://www.ncbi.nlm.nih.gov/geo/query/acc.cgi?acc=GSE53960
SEQC_Hrt_F_002_3	RNA isolation	176	Construction of rRNA-depleted RNA-Seq libraries	RNA-Seq library sequencing	3	2	RNASeq67	GSE53960_RAW.tar	GEO	GSE53960	http://www.ncbi.nlm.nih.gov/geo/query/acc.cgi?acc=GSE53960	Read mapping and quantification	GSM1328535	GEO	GSE53960	http://www.ncbi.nlm.nih.gov/geo/query/acc.cgi?acc=GSE53960
SEQC_Hrt_F_002_4	RNA isolation	6	Construction of rRNA-depleted RNA-Seq libraries	RNA-Seq library sequencing	1	1	RNASeq68	GSE53960_RAW.tar	GEO	GSE53960	http://www.ncbi.nlm.nih.gov/geo/query/acc.cgi?acc=GSE53960	Read mapping and quantification	GSM1328536	GEO	GSE53960	http://www.ncbi.nlm.nih.gov/geo/query/acc.cgi?acc=GSE53960
SEQC_Hrt_F_006_1	RNA isolation	196	Construction of rRNA-depleted RNA-Seq libraries	RNA-Seq library sequencing	3	4	RNASeq69	GSE53960_RAW.tar	GEO	GSE53960	http://www.ncbi.nlm.nih.gov/geo/query/acc.cgi?acc=GSE53960	Read mapping and quantification	GSM1328537	GEO	GSE53960	http://www.ncbi.nlm.nih.gov/geo/query/acc.cgi?acc=GSE53960
SEQC_Hrt_F_006_2	RNA isolation	46	Construction of rRNA-depleted RNA-Seq libraries	RNA-Seq library sequencing	1	5	RNASeq70	GSE53960_RAW.tar	GEO	GSE53960	http://www.ncbi.nlm.nih.gov/geo/query/acc.cgi?acc=GSE53960	Read mapping and quantification	GSM1328538	GEO	GSE53960	http://www.ncbi.nlm.nih.gov/geo/query/acc.cgi?acc=GSE53960
SEQC_Hrt_F_006_3	RNA isolation	236	Construction of rRNA-depleted RNA-Seq libraries	RNA-Seq library sequencing	3	8	RNASeq71	GSE53960_RAW.tar	GEO	GSE53960	http://www.ncbi.nlm.nih.gov/geo/query/acc.cgi?acc=GSE53960	Read mapping and quantification	GSM1328539	GEO	GSE53960	http://www.ncbi.nlm.nih.gov/geo/query/acc.cgi?acc=GSE53960
SEQC_Hrt_F_006_4	RNA isolation	246	Construction of rRNA-depleted RNA-Seq libraries	RNA-Seq library sequencing	4	1	RNASeq72	GSE53960_RAW.tar	GEO	GSE53960	http://www.ncbi.nlm.nih.gov/geo/query/acc.cgi?acc=GSE53960	Read mapping and quantification	GSM1328540	GEO	GSE53960	http://www.ncbi.nlm.nih.gov/geo/query/acc.cgi?acc=GSE53960
SEQC_Hrt_F_021_1	RNA isolation	76	Construction of rRNA-depleted RNA-Seq libraries	RNA-Seq library sequencing	1	8	RNASeq73	GSE53960_RAW.tar	GEO	GSE53960	http://www.ncbi.nlm.nih.gov/geo/query/acc.cgi?acc=GSE53960	Read mapping and quantification	GSM1328541	GEO	GSE53960	http://www.ncbi.nlm.nih.gov/geo/query/acc.cgi?acc=GSE53960
SEQC_Hrt_F_021_2	RNA isolation	256	Construction of rRNA-depleted RNA-Seq libraries	RNA-Seq library sequencing	4	2	RNASeq74	GSE53960_RAW.tar	GEO	GSE53960	http://www.ncbi.nlm.nih.gov/geo/query/acc.cgi?acc=GSE53960	Read mapping and quantification	GSM1328542	GEO	GSE53960	http://www.ncbi.nlm.nih.gov/geo/query/acc.cgi?acc=GSE53960
SEQC_Hrt_F_021_3	RNA isolation	16	Construction of rRNA-depleted RNA-Seq libraries	RNA-Seq library sequencing	1	2	RNASeq75	GSE53960_RAW.tar	GEO	GSE53960	http://www.ncbi.nlm.nih.gov/geo/query/acc.cgi?acc=GSE53960	Read mapping and quantification	GSM1328543	GEO	GSE53960	http://www.ncbi.nlm.nih.gov/geo/query/acc.cgi?acc=GSE53960
SEQC_Hrt_F_021_4	RNA isolation	316	Construction of rRNA-depleted RNA-Seq libraries	RNA-Seq library sequencing	4	8	RNASeq76	GSE53960_RAW.tar	GEO	GSE53960	http://www.ncbi.nlm.nih.gov/geo/query/acc.cgi?acc=GSE53960	Read mapping and quantification	GSM1328544	GEO	GSE53960	http://www.ncbi.nlm.nih.gov/geo/query/acc.cgi?acc=GSE53960
SEQC_Hrt_F_104_1	RNA isolation	306	Construction of rRNA-depleted RNA-Seq libraries	RNA-Seq library sequencing	4	7	RNASeq77	GSE53960_RAW.tar	GEO	GSE53960	http://www.ncbi.nlm.nih.gov/geo/query/acc.cgi?acc=GSE53960	Read mapping and quantification	GSM1328545	GEO	GSE53960	http://www.ncbi.nlm.nih.gov/geo/query/acc.cgi?acc=GSE53960
SEQC_Hrt_F_104_2	RNA isolation	56	Construction of rRNA-depleted RNA-Seq libraries	RNA-Seq library sequencing	1	6	RNASeq78	GSE53960_RAW.tar	GEO	GSE53960	http://www.ncbi.nlm.nih.gov/geo/query/acc.cgi?acc=GSE53960	Read mapping and quantification	GSM1328546	GEO	GSE53960	http://www.ncbi.nlm.nih.gov/geo/query/acc.cgi?acc=GSE53960
SEQC_Hrt_F_104_3	RNA isolation	96	Construction of rRNA-depleted RNA-Seq libraries	RNA-Seq library sequencing	2	2	RNASeq79	GSE53960_RAW.tar	GEO	GSE53960	http://www.ncbi.nlm.nih.gov/geo/query/acc.cgi?acc=GSE53960	Read mapping and quantification	GSM1328547	GEO	GSE53960	http://www.ncbi.nlm.nih.gov/geo/query/acc.cgi?acc=GSE53960
SEQC_Hrt_F_104_4	RNA isolation	146	Construction of rRNA-depleted RNA-Seq libraries	RNA-Seq library sequencing	2	7	RNASeq80	GSE53960_RAW.tar	GEO	GSE53960	http://www.ncbi.nlm.nih.gov/geo/query/acc.cgi?acc=GSE53960	Read mapping and quantification	GSM1328548	GEO	GSE53960	http://www.ncbi.nlm.nih.gov/geo/query/acc.cgi?acc=GSE53960
SEQC_Hrt_M_002_1	RNA isolation	286	Construction of rRNA-depleted RNA-Seq libraries	RNA-Seq library sequencing	4	5	RNASeq81	GSE53960_RAW.tar	GEO	GSE53960	http://www.ncbi.nlm.nih.gov/geo/query/acc.cgi?acc=GSE53960	Read mapping and quantification	GSM1328549	GEO	GSE53960	http://www.ncbi.nlm.nih.gov/geo/query/acc.cgi?acc=GSE53960
SEQC_Hrt_M_002_2	RNA isolation	206	Construction of rRNA-depleted RNA-Seq libraries	RNA-Seq library sequencing	3	5	RNASeq82	GSE53960_RAW.tar	GEO	GSE53960	http://www.ncbi.nlm.nih.gov/geo/query/acc.cgi?acc=GSE53960	Read mapping and quantification	GSM1328550	GEO	GSE53960	http://www.ncbi.nlm.nih.gov/geo/query/acc.cgi?acc=GSE53960
SEQC_Hrt_M_002_3	RNA isolation	166	Construction of rRNA-depleted RNA-Seq libraries	RNA-Seq library sequencing	3	1	RNASeq83	GSE53960_RAW.tar	GEO	GSE53960	http://www.ncbi.nlm.nih.gov/geo/query/acc.cgi?acc=GSE53960	Read mapping and quantification	GSM1328551	GEO	GSE53960	http://www.ncbi.nlm.nih.gov/geo/query/acc.cgi?acc=GSE53960
SEQC_Hrt_M_002_4	RNA isolation	226	Construction of rRNA-depleted RNA-Seq libraries	RNA-Seq library sequencing	3	7	RNASeq84	GSE53960_RAW.tar	GEO	GSE53960	http://www.ncbi.nlm.nih.gov/geo/query/acc.cgi?acc=GSE53960	Read mapping and quantification	GSM1328552	GEO	GSE53960	http://www.ncbi.nlm.nih.gov/geo/query/acc.cgi?acc=GSE53960
SEQC_Hrt_M_006_1	RNA isolation	276	Construction of rRNA-depleted RNA-Seq libraries	RNA-Seq library sequencing	4	4	RNASeq85	GSE53960_RAW.tar	GEO	GSE53960	http://www.ncbi.nlm.nih.gov/geo/query/acc.cgi?acc=GSE53960	Read mapping and quantification	GSM1328553	GEO	GSE53960	http://www.ncbi.nlm.nih.gov/geo/query/acc.cgi?acc=GSE53960
SEQC_Hrt_M_006_2	RNA isolation	126	Construction of rRNA-depleted RNA-Seq libraries	RNA-Seq library sequencing	2	5	RNASeq86	GSE53960_RAW.tar	GEO	GSE53960	http://www.ncbi.nlm.nih.gov/geo/query/acc.cgi?acc=GSE53960	Read mapping and quantification	GSM1328554	GEO	GSE53960	http://www.ncbi.nlm.nih.gov/geo/query/acc.cgi?acc=GSE53960
SEQC_Hrt_M_006_3	RNA isolation	136	Construction of rRNA-depleted RNA-Seq libraries	RNA-Seq library sequencing	2	6	RNASeq87	GSE53960_RAW.tar	GEO	GSE53960	http://www.ncbi.nlm.nih.gov/geo/query/acc.cgi?acc=GSE53960	Read mapping and quantification	GSM1328555	GEO	GSE53960	http://www.ncbi.nlm.nih.gov/geo/query/acc.cgi?acc=GSE53960
SEQC_Hrt_M_006_4	RNA isolation	36	Construction of rRNA-depleted RNA-Seq libraries	RNA-Seq library sequencing	1	4	RNASeq88	GSE53960_RAW.tar	GEO	GSE53960	http://www.ncbi.nlm.nih.gov/geo/query/acc.cgi?acc=GSE53960	Read mapping and quantification	GSM1328556	GEO	GSE53960	http://www.ncbi.nlm.nih.gov/geo/query/acc.cgi?acc=GSE53960
SEQC_Hrt_M_021_1	RNA isolation	26	Construction of rRNA-depleted RNA-Seq libraries	RNA-Seq library sequencing	1	3	RNASeq89	GSE53960_RAW.tar	GEO	GSE53960	http://www.ncbi.nlm.nih.gov/geo/query/acc.cgi?acc=GSE53960	Read mapping and quantification	GSM1328557	GEO	GSE53960	http://www.ncbi.nlm.nih.gov/geo/query/acc.cgi?acc=GSE53960
SEQC_Hrt_M_021_2	RNA isolation	116	Construction of rRNA-depleted RNA-Seq libraries	RNA-Seq library sequencing	2	4	RNASeq90	GSE53960_RAW.tar	GEO	GSE53960	http://www.ncbi.nlm.nih.gov/geo/query/acc.cgi?acc=GSE53960	Read mapping and quantification	GSM1328558	GEO	GSE53960	http://www.ncbi.nlm.nih.gov/geo/query/acc.cgi?acc=GSE53960
SEQC_Hrt_M_021_3	RNA isolation	216	Construction of rRNA-depleted RNA-Seq libraries	RNA-Seq library sequencing	3	6	RNASeq91	GSE53960_RAW.tar	GEO	GSE53960	http://www.ncbi.nlm.nih.gov/geo/query/acc.cgi?acc=GSE53960	Read mapping and quantification	GSM1328559	GEO	GSE53960	http://www.ncbi.nlm.nih.gov/geo/query/acc.cgi?acc=GSE53960
SEQC_Hrt_M_021_4	RNA isolation	266	Construction of rRNA-depleted RNA-Seq libraries	RNA-Seq library sequencing	4	3	RNASeq92	GSE53960_RAW.tar	GEO	GSE53960	http://www.ncbi.nlm.nih.gov/geo/query/acc.cgi?acc=GSE53960	Read mapping and quantification	GSM1328560	GEO	GSE53960	http://www.ncbi.nlm.nih.gov/geo/query/acc.cgi?acc=GSE53960
SEQC_Hrt_M_104_1	RNA isolation	186	Construction of rRNA-depleted RNA-Seq libraries	RNA-Seq library sequencing	3	3	RNASeq93	GSE53960_RAW.tar	GEO	GSE53960	http://www.ncbi.nlm.nih.gov/geo/query/acc.cgi?acc=GSE53960	Read mapping and quantification	GSM1328561	GEO	GSE53960	http://www.ncbi.nlm.nih.gov/geo/query/acc.cgi?acc=GSE53960
SEQC_Hrt_M_104_2	RNA isolation	156	Construction of rRNA-depleted RNA-Seq libraries	RNA-Seq library sequencing	2	8	RNASeq94	GSE53960_RAW.tar	GEO	GSE53960	http://www.ncbi.nlm.nih.gov/geo/query/acc.cgi?acc=GSE53960	Read mapping and quantification	GSM1328562	GEO	GSE53960	http://www.ncbi.nlm.nih.gov/geo/query/acc.cgi?acc=GSE53960
SEQC_Hrt_M_104_3	RNA isolation	86	Construction of rRNA-depleted RNA-Seq libraries	RNA-Seq library sequencing	2	1	RNASeq95	GSE53960_RAW.tar	GEO	GSE53960	http://www.ncbi.nlm.nih.gov/geo/query/acc.cgi?acc=GSE53960	Read mapping and quantification	GSM1328563	GEO	GSE53960	http://www.ncbi.nlm.nih.gov/geo/query/acc.cgi?acc=GSE53960
SEQC_Hrt_M_104_4	RNA isolation	296	Construction of rRNA-depleted RNA-Seq libraries	RNA-Seq library sequencing	4	6	RNASeq96	GSE53960_RAW.tar	GEO	GSE53960	http://www.ncbi.nlm.nih.gov/geo/query/acc.cgi?acc=GSE53960	Read mapping and quantification	GSM1328564	GEO	GSE53960	http://www.ncbi.nlm.nih.gov/geo/query/acc.cgi?acc=GSE53960
SEQC_Kdn_F_002_1	RNA isolation	317	Construction of rRNA-depleted RNA-Seq libraries	RNA-Seq library sequencing	4	8	RNASeq97	GSE53960_RAW.tar	GEO	GSE53960	http://www.ncbi.nlm.nih.gov/geo/query/acc.cgi?acc=GSE53960	Read mapping and quantification	GSM1328565	GEO	GSE53960	http://www.ncbi.nlm.nih.gov/geo/query/acc.cgi?acc=GSE53960
SEQC_Kdn_F_002_2	RNA isolation	77	Construction of rRNA-depleted RNA-Seq libraries	RNA-Seq library sequencing	1	8	RNASeq98	GSE53960_RAW.tar	GEO	GSE53960	http://www.ncbi.nlm.nih.gov/geo/query/acc.cgi?acc=GSE53960	Read mapping and quantification	GSM1328566	GEO	GSE53960	http://www.ncbi.nlm.nih.gov/geo/query/acc.cgi?acc=GSE53960
SEQC_Kdn_F_002_3	RNA isolation	67	Construction of rRNA-depleted RNA-Seq libraries	RNA-Seq library sequencing	1	7	RNASeq99	GSE53960_RAW.tar	GEO	GSE53960	http://www.ncbi.nlm.nih.gov/geo/query/acc.cgi?acc=GSE53960	Read mapping and quantification	GSM1328567	GEO	GSE53960	http://www.ncbi.nlm.nih.gov/geo/query/acc.cgi?acc=GSE53960
SEQC_Kdn_F_002_4	RNA isolation	207	Construction of rRNA-depleted RNA-Seq libraries	RNA-Seq library sequencing	3	5	RNASeq100	GSE53960_RAW.tar	GEO	GSE53960	http://www.ncbi.nlm.nih.gov/geo/query/acc.cgi?acc=GSE53960	Read mapping and quantification	GSM1328568	GEO	GSE53960	http://www.ncbi.nlm.nih.gov/geo/query/acc.cgi?acc=GSE53960
SEQC_Kdn_F_006_1	RNA isolation	227	Construction of rRNA-depleted RNA-Seq libraries	RNA-Seq library sequencing	3	7	RNASeq101	GSE53960_RAW.tar	GEO	GSE53960	http://www.ncbi.nlm.nih.gov/geo/query/acc.cgi?acc=GSE53960	Read mapping and quantification	GSM1328569	GEO	GSE53960	http://www.ncbi.nlm.nih.gov/geo/query/acc.cgi?acc=GSE53960
SEQC_Kdn_F_006_2	RNA isolation	287	Construction of rRNA-depleted RNA-Seq libraries	RNA-Seq library sequencing	4	5	RNASeq102	GSE53960_RAW.tar	GEO	GSE53960	http://www.ncbi.nlm.nih.gov/geo/query/acc.cgi?acc=GSE53960	Read mapping and quantification	GSM1328570	GEO	GSE53960	http://www.ncbi.nlm.nih.gov/geo/query/acc.cgi?acc=GSE53960
SEQC_Kdn_F_006_3	RNA isolation	117	Construction of rRNA-depleted RNA-Seq libraries	RNA-Seq library sequencing	2	4	RNASeq103	GSE53960_RAW.tar	GEO	GSE53960	http://www.ncbi.nlm.nih.gov/geo/query/acc.cgi?acc=GSE53960	Read mapping and quantification	GSM1328571	GEO	GSE53960	http://www.ncbi.nlm.nih.gov/geo/query/acc.cgi?acc=GSE53960
SEQC_Kdn_F_006_4	RNA isolation	237	Construction of rRNA-depleted RNA-Seq libraries	RNA-Seq library sequencing	3	8	RNASeq104	GSE53960_RAW.tar	GEO	GSE53960	http://www.ncbi.nlm.nih.gov/geo/query/acc.cgi?acc=GSE53960	Read mapping and quantification	GSM1328572	GEO	GSE53960	http://www.ncbi.nlm.nih.gov/geo/query/acc.cgi?acc=GSE53960
SEQC_Kdn_F_021_1	RNA isolation	187	Construction of rRNA-depleted RNA-Seq libraries	RNA-Seq library sequencing	3	3	RNASeq105	GSE53960_RAW.tar	GEO	GSE53960	http://www.ncbi.nlm.nih.gov/geo/query/acc.cgi?acc=GSE53960	Read mapping and quantification	GSM1328573	GEO	GSE53960	http://www.ncbi.nlm.nih.gov/geo/query/acc.cgi?acc=GSE53960
SEQC_Kdn_F_021_2	RNA isolation	297	Construction of rRNA-depleted RNA-Seq libraries	RNA-Seq library sequencing	4	6	RNASeq106	GSE53960_RAW.tar	GEO	GSE53960	http://www.ncbi.nlm.nih.gov/geo/query/acc.cgi?acc=GSE53960	Read mapping and quantification	GSM1328574	GEO	GSE53960	http://www.ncbi.nlm.nih.gov/geo/query/acc.cgi?acc=GSE53960
SEQC_Kdn_F_021_3	RNA isolation	177	Construction of rRNA-depleted RNA-Seq libraries	RNA-Seq library sequencing	3	2	RNASeq107	GSE53960_RAW.tar	GEO	GSE53960	http://www.ncbi.nlm.nih.gov/geo/query/acc.cgi?acc=GSE53960	Read mapping and quantification	GSM1328575	GEO	GSE53960	http://www.ncbi.nlm.nih.gov/geo/query/acc.cgi?acc=GSE53960
SEQC_Kdn_F_021_4	RNA isolation	247	Construction of rRNA-depleted RNA-Seq libraries	RNA-Seq library sequencing	4	1	RNASeq108	GSE53960_RAW.tar	GEO	GSE53960	http://www.ncbi.nlm.nih.gov/geo/query/acc.cgi?acc=GSE53960	Read mapping and quantification	GSM1328576	GEO	GSE53960	http://www.ncbi.nlm.nih.gov/geo/query/acc.cgi?acc=GSE53960
SEQC_Kdn_F_104_1	RNA isolation	57	Construction of rRNA-depleted RNA-Seq libraries	RNA-Seq library sequencing	1	6	RNASeq109	GSE53960_RAW.tar	GEO	GSE53960	http://www.ncbi.nlm.nih.gov/geo/query/acc.cgi?acc=GSE53960	Read mapping and quantification	GSM1328577	GEO	GSE53960	http://www.ncbi.nlm.nih.gov/geo/query/acc.cgi?acc=GSE53960
SEQC_Kdn_F_104_2	RNA isolation	137	Construction of rRNA-depleted RNA-Seq libraries	RNA-Seq library sequencing	2	6	RNASeq110	GSE53960_RAW.tar	GEO	GSE53960	http://www.ncbi.nlm.nih.gov/geo/query/acc.cgi?acc=GSE53960	Read mapping and quantification	GSM1328578	GEO	GSE53960	http://www.ncbi.nlm.nih.gov/geo/query/acc.cgi?acc=GSE53960
SEQC_Kdn_F_104_3	RNA isolation	217	Construction of rRNA-depleted RNA-Seq libraries	RNA-Seq library sequencing	3	6	RNASeq111	GSE53960_RAW.tar	GEO	GSE53960	http://www.ncbi.nlm.nih.gov/geo/query/acc.cgi?acc=GSE53960	Read mapping and quantification	GSM1328579	GEO	GSE53960	http://www.ncbi.nlm.nih.gov/geo/query/acc.cgi?acc=GSE53960
SEQC_Kdn_F_104_4	RNA isolation	167	Construction of rRNA-depleted RNA-Seq libraries	RNA-Seq library sequencing	3	1	RNASeq112	GSE53960_RAW.tar	GEO	GSE53960	http://www.ncbi.nlm.nih.gov/geo/query/acc.cgi?acc=GSE53960	Read mapping and quantification	GSM1328580	GEO	GSE53960	http://www.ncbi.nlm.nih.gov/geo/query/acc.cgi?acc=GSE53960
SEQC_Kdn_M_002_1	RNA isolation	107	Construction of rRNA-depleted RNA-Seq libraries	RNA-Seq library sequencing	2	3	RNASeq113	GSE53960_RAW.tar	GEO	GSE53960	http://www.ncbi.nlm.nih.gov/geo/query/acc.cgi?acc=GSE53960	Read mapping and quantification	GSM1328581	GEO	GSE53960	http://www.ncbi.nlm.nih.gov/geo/query/acc.cgi?acc=GSE53960
SEQC_Kdn_M_002_2	RNA isolation	267	Construction of rRNA-depleted RNA-Seq libraries	RNA-Seq library sequencing	4	3	RNASeq114	GSE53960_RAW.tar	GEO	GSE53960	http://www.ncbi.nlm.nih.gov/geo/query/acc.cgi?acc=GSE53960	Read mapping and quantification	GSM1328582	GEO	GSE53960	http://www.ncbi.nlm.nih.gov/geo/query/acc.cgi?acc=GSE53960
SEQC_Kdn_M_002_3	RNA isolation	27	Construction of rRNA-depleted RNA-Seq libraries	RNA-Seq library sequencing	1	3	RNASeq115	GSE53960_RAW.tar	GEO	GSE53960	http://www.ncbi.nlm.nih.gov/geo/query/acc.cgi?acc=GSE53960	Read mapping and quantification	GSM1328583	GEO	GSE53960	http://www.ncbi.nlm.nih.gov/geo/query/acc.cgi?acc=GSE53960
SEQC_Kdn_M_002_4	RNA isolation	257	Construction of rRNA-depleted RNA-Seq libraries	RNA-Seq library sequencing	4	2	RNASeq116	GSE53960_RAW.tar	GEO	GSE53960	http://www.ncbi.nlm.nih.gov/geo/query/acc.cgi?acc=GSE53960	Read mapping and quantification	GSM1328584	GEO	GSE53960	http://www.ncbi.nlm.nih.gov/geo/query/acc.cgi?acc=GSE53960
SEQC_Kdn_M_006_1	RNA isolation	127	Construction of rRNA-depleted RNA-Seq libraries	RNA-Seq library sequencing	2	5	RNASeq117	GSE53960_RAW.tar	GEO	GSE53960	http://www.ncbi.nlm.nih.gov/geo/query/acc.cgi?acc=GSE53960	Read mapping and quantification	GSM1328585	GEO	GSE53960	http://www.ncbi.nlm.nih.gov/geo/query/acc.cgi?acc=GSE53960
SEQC_Kdn_M_006_2	RNA isolation	147	Construction of rRNA-depleted RNA-Seq libraries	RNA-Seq library sequencing	2	7	RNASeq118	GSE53960_RAW.tar	GEO	GSE53960	http://www.ncbi.nlm.nih.gov/geo/query/acc.cgi?acc=GSE53960	Read mapping and quantification	GSM1328586	GEO	GSE53960	http://www.ncbi.nlm.nih.gov/geo/query/acc.cgi?acc=GSE53960
SEQC_Kdn_M_006_3	RNA isolation	197	Construction of rRNA-depleted RNA-Seq libraries	RNA-Seq library sequencing	3	4	RNASeq119	GSE53960_RAW.tar	GEO	GSE53960	http://www.ncbi.nlm.nih.gov/geo/query/acc.cgi?acc=GSE53960	Read mapping and quantification	GSM1328587	GEO	GSE53960	http://www.ncbi.nlm.nih.gov/geo/query/acc.cgi?acc=GSE53960
SEQC_Kdn_M_006_4	RNA isolation	17	Construction of rRNA-depleted RNA-Seq libraries	RNA-Seq library sequencing	1	2	RNASeq120	GSE53960_RAW.tar	GEO	GSE53960	http://www.ncbi.nlm.nih.gov/geo/query/acc.cgi?acc=GSE53960	Read mapping and quantification	GSM1328588	GEO	GSE53960	http://www.ncbi.nlm.nih.gov/geo/query/acc.cgi?acc=GSE53960
SEQC_Kdn_M_021_1	RNA isolation	277	Construction of rRNA-depleted RNA-Seq libraries	RNA-Seq library sequencing	4	4	RNASeq121	GSE53960_RAW.tar	GEO	GSE53960	http://www.ncbi.nlm.nih.gov/geo/query/acc.cgi?acc=GSE53960	Read mapping and quantification	GSM1328589	GEO	GSE53960	http://www.ncbi.nlm.nih.gov/geo/query/acc.cgi?acc=GSE53960
SEQC_Kdn_M_021_2	RNA isolation	37	Construction of rRNA-depleted RNA-Seq libraries	RNA-Seq library sequencing	1	4	RNASeq122	GSE53960_RAW.tar	GEO	GSE53960	http://www.ncbi.nlm.nih.gov/geo/query/acc.cgi?acc=GSE53960	Read mapping and quantification	GSM1328590	GEO	GSE53960	http://www.ncbi.nlm.nih.gov/geo/query/acc.cgi?acc=GSE53960
SEQC_Kdn_M_021_3	RNA isolation	7	Construction of rRNA-depleted RNA-Seq libraries	RNA-Seq library sequencing	1	1	RNASeq123	GSE53960_RAW.tar	GEO	GSE53960	http://www.ncbi.nlm.nih.gov/geo/query/acc.cgi?acc=GSE53960	Read mapping and quantification	GSM1328591	GEO	GSE53960	http://www.ncbi.nlm.nih.gov/geo/query/acc.cgi?acc=GSE53960
SEQC_Kdn_M_021_4	RNA isolation	87	Construction of rRNA-depleted RNA-Seq libraries	RNA-Seq library sequencing	2	1	RNASeq124	GSE53960_RAW.tar	GEO	GSE53960	http://www.ncbi.nlm.nih.gov/geo/query/acc.cgi?acc=GSE53960	Read mapping and quantification	GSM1328592	GEO	GSE53960	http://www.ncbi.nlm.nih.gov/geo/query/acc.cgi?acc=GSE53960
SEQC_Kdn_M_104_1	RNA isolation	307	Construction of rRNA-depleted RNA-Seq libraries	RNA-Seq library sequencing	4	7	RNASeq125	GSE53960_RAW.tar	GEO	GSE53960	http://www.ncbi.nlm.nih.gov/geo/query/acc.cgi?acc=GSE53960	Read mapping and quantification	GSM1328593	GEO	GSE53960	http://www.ncbi.nlm.nih.gov/geo/query/acc.cgi?acc=GSE53960
SEQC_Kdn_M_104_2	RNA isolation	321	Construction of rRNA-depleted RNA-Seq libraries	RNA-Seq library sequencing	/	/	RNASeq126	GSE53960_RAW.tar	GEO	GSE53960	http://www.ncbi.nlm.nih.gov/geo/query/acc.cgi?acc=GSE53960	Read mapping and quantification	GSM1328594	GEO	GSE53960	http://www.ncbi.nlm.nih.gov/geo/query/acc.cgi?acc=GSE53960
SEQC_Kdn_M_104_3	RNA isolation	322	Construction of rRNA-depleted RNA-Seq libraries	RNA-Seq library sequencing	/	/	RNASeq127	GSE53960_RAW.tar	GEO	GSE53960	http://www.ncbi.nlm.nih.gov/geo/query/acc.cgi?acc=GSE53960	Read mapping and quantification	GSM1328595	GEO	GSE53960	http://www.ncbi.nlm.nih.gov/geo/query/acc.cgi?acc=GSE53960
SEQC_Kdn_M_104_4	RNA isolation	157	Construction of rRNA-depleted RNA-Seq libraries	RNA-Seq library sequencing	2	8	RNASeq128	GSE53960_RAW.tar	GEO	GSE53960	http://www.ncbi.nlm.nih.gov/geo/query/acc.cgi?acc=GSE53960	Read mapping and quantification	GSM1328596	GEO	GSE53960	http://www.ncbi.nlm.nih.gov/geo/query/acc.cgi?acc=GSE53960
SEQC_Lng_F_002_1	RNA isolation	10	Construction of rRNA-depleted RNA-Seq libraries	RNA-Seq library sequencing	1	1	RNASeq129	GSE53960_RAW.tar	GEO	GSE53960	http://www.ncbi.nlm.nih.gov/geo/query/acc.cgi?acc=GSE53960	Read mapping and quantification	GSM1328597	GEO	GSE53960	http://www.ncbi.nlm.nih.gov/geo/query/acc.cgi?acc=GSE53960
SEQC_Lng_F_002_2	RNA isolation	260	Construction of rRNA-depleted RNA-Seq libraries	RNA-Seq library sequencing	4	2	RNASeq130	GSE53960_RAW.tar	GEO	GSE53960	http://www.ncbi.nlm.nih.gov/geo/query/acc.cgi?acc=GSE53960	Read mapping and quantification	GSM1328598	GEO	GSE53960	http://www.ncbi.nlm.nih.gov/geo/query/acc.cgi?acc=GSE53960
SEQC_Lng_F_002_3	RNA isolation	180	Construction of rRNA-depleted RNA-Seq libraries	RNA-Seq library sequencing	3	2	RNASeq131	GSE53960_RAW.tar	GEO	GSE53960	http://www.ncbi.nlm.nih.gov/geo/query/acc.cgi?acc=GSE53960	Read mapping and quantification	GSM1328599	GEO	GSE53960	http://www.ncbi.nlm.nih.gov/geo/query/acc.cgi?acc=GSE53960
SEQC_Lng_F_002_4	RNA isolation	270	Construction of rRNA-depleted RNA-Seq libraries	RNA-Seq library sequencing	4	3	RNASeq132	GSE53960_RAW.tar	GEO	GSE53960	http://www.ncbi.nlm.nih.gov/geo/query/acc.cgi?acc=GSE53960	Read mapping and quantification	GSM1328600	GEO	GSE53960	http://www.ncbi.nlm.nih.gov/geo/query/acc.cgi?acc=GSE53960
SEQC_Lng_F_006_1	RNA isolation	230	Construction of rRNA-depleted RNA-Seq libraries	RNA-Seq library sequencing	3	7	RNASeq133	GSE53960_RAW.tar	GEO	GSE53960	http://www.ncbi.nlm.nih.gov/geo/query/acc.cgi?acc=GSE53960	Read mapping and quantification	GSM1328601	GEO	GSE53960	http://www.ncbi.nlm.nih.gov/geo/query/acc.cgi?acc=GSE53960
SEQC_Lng_F_006_2	RNA isolation	190	Construction of rRNA-depleted RNA-Seq libraries	RNA-Seq library sequencing	3	3	RNASeq134	GSE53960_RAW.tar	GEO	GSE53960	http://www.ncbi.nlm.nih.gov/geo/query/acc.cgi?acc=GSE53960	Read mapping and quantification	GSM1328602	GEO	GSE53960	http://www.ncbi.nlm.nih.gov/geo/query/acc.cgi?acc=GSE53960
SEQC_Lng_F_006_3	RNA isolation	160	Construction of rRNA-depleted RNA-Seq libraries	RNA-Seq library sequencing	2	8	RNASeq135	GSE53960_RAW.tar	GEO	GSE53960	http://www.ncbi.nlm.nih.gov/geo/query/acc.cgi?acc=GSE53960	Read mapping and quantification	GSM1328603	GEO	GSE53960	http://www.ncbi.nlm.nih.gov/geo/query/acc.cgi?acc=GSE53960
SEQC_Lng_F_006_4	RNA isolation	240	Construction of rRNA-depleted RNA-Seq libraries	RNA-Seq library sequencing	3	8	RNASeq136	GSE53960_RAW.tar	GEO	GSE53960	http://www.ncbi.nlm.nih.gov/geo/query/acc.cgi?acc=GSE53960	Read mapping and quantification	GSM1328604	GEO	GSE53960	http://www.ncbi.nlm.nih.gov/geo/query/acc.cgi?acc=GSE53960
SEQC_Lng_F_021_1	RNA isolation	140	Construction of rRNA-depleted RNA-Seq libraries	RNA-Seq library sequencing	2	6	RNASeq137	GSE53960_RAW.tar	GEO	GSE53960	http://www.ncbi.nlm.nih.gov/geo/query/acc.cgi?acc=GSE53960	Read mapping and quantification	GSM1328605	GEO	GSE53960	http://www.ncbi.nlm.nih.gov/geo/query/acc.cgi?acc=GSE53960
SEQC_Lng_F_021_2	RNA isolation	60	Construction of rRNA-depleted RNA-Seq libraries	RNA-Seq library sequencing	1	6	RNASeq138	GSE53960_RAW.tar	GEO	GSE53960	http://www.ncbi.nlm.nih.gov/geo/query/acc.cgi?acc=GSE53960	Read mapping and quantification	GSM1328606	GEO	GSE53960	http://www.ncbi.nlm.nih.gov/geo/query/acc.cgi?acc=GSE53960
SEQC_Lng_F_021_3	RNA isolation	320	Construction of rRNA-depleted RNA-Seq libraries	RNA-Seq library sequencing	4	8	RNASeq139	GSE53960_RAW.tar	GEO	GSE53960	http://www.ncbi.nlm.nih.gov/geo/query/acc.cgi?acc=GSE53960	Read mapping and quantification	GSM1328607	GEO	GSE53960	http://www.ncbi.nlm.nih.gov/geo/query/acc.cgi?acc=GSE53960
SEQC_Lng_F_021_4	RNA isolation	90	Construction of rRNA-depleted RNA-Seq libraries	RNA-Seq library sequencing	2	1	RNASeq140	GSE53960_RAW.tar	GEO	GSE53960	http://www.ncbi.nlm.nih.gov/geo/query/acc.cgi?acc=GSE53960	Read mapping and quantification	GSM1328608	GEO	GSE53960	http://www.ncbi.nlm.nih.gov/geo/query/acc.cgi?acc=GSE53960
SEQC_Lng_F_104_1	RNA isolation	300	Construction of rRNA-depleted RNA-Seq libraries	RNA-Seq library sequencing	4	6	RNASeq141	GSE53960_RAW.tar	GEO	GSE53960	http://www.ncbi.nlm.nih.gov/geo/query/acc.cgi?acc=GSE53960	Read mapping and quantification	GSM1328609	GEO	GSE53960	http://www.ncbi.nlm.nih.gov/geo/query/acc.cgi?acc=GSE53960
SEQC_Lng_F_104_2	RNA isolation	100	Construction of rRNA-depleted RNA-Seq libraries	RNA-Seq library sequencing	2	2	RNASeq142	GSE53960_RAW.tar	GEO	GSE53960	http://www.ncbi.nlm.nih.gov/geo/query/acc.cgi?acc=GSE53960	Read mapping and quantification	GSM1328610	GEO	GSE53960	http://www.ncbi.nlm.nih.gov/geo/query/acc.cgi?acc=GSE53960
SEQC_Lng_F_104_3	RNA isolation	280	Construction of rRNA-depleted RNA-Seq libraries	RNA-Seq library sequencing	4	4	RNASeq143	GSE53960_RAW.tar	GEO	GSE53960	http://www.ncbi.nlm.nih.gov/geo/query/acc.cgi?acc=GSE53960	Read mapping and quantification	GSM1328611	GEO	GSE53960	http://www.ncbi.nlm.nih.gov/geo/query/acc.cgi?acc=GSE53960
SEQC_Lng_F_104_4	RNA isolation	40	Construction of rRNA-depleted RNA-Seq libraries	RNA-Seq library sequencing	1	4	RNASeq144	GSE53960_RAW.tar	GEO	GSE53960	http://www.ncbi.nlm.nih.gov/geo/query/acc.cgi?acc=GSE53960	Read mapping and quantification	GSM1328612	GEO	GSE53960	http://www.ncbi.nlm.nih.gov/geo/query/acc.cgi?acc=GSE53960
SEQC_Lng_M_002_1	RNA isolation	310	Construction of rRNA-depleted RNA-Seq libraries	RNA-Seq library sequencing	4	7	RNASeq145	GSE53960_RAW.tar	GEO	GSE53960	http://www.ncbi.nlm.nih.gov/geo/query/acc.cgi?acc=GSE53960	Read mapping and quantification	GSM1328613	GEO	GSE53960	http://www.ncbi.nlm.nih.gov/geo/query/acc.cgi?acc=GSE53960
SEQC_Lng_M_002_2	RNA isolation	110	Construction of rRNA-depleted RNA-Seq libraries	RNA-Seq library sequencing	2	3	RNASeq146	GSE53960_RAW.tar	GEO	GSE53960	http://www.ncbi.nlm.nih.gov/geo/query/acc.cgi?acc=GSE53960	Read mapping and quantification	GSM1328614	GEO	GSE53960	http://www.ncbi.nlm.nih.gov/geo/query/acc.cgi?acc=GSE53960
SEQC_Lng_M_002_3	RNA isolation	200	Construction of rRNA-depleted RNA-Seq libraries	RNA-Seq library sequencing	3	4	RNASeq147	GSE53960_RAW.tar	GEO	GSE53960	http://www.ncbi.nlm.nih.gov/geo/query/acc.cgi?acc=GSE53960	Read mapping and quantification	GSM1328615	GEO	GSE53960	http://www.ncbi.nlm.nih.gov/geo/query/acc.cgi?acc=GSE53960
SEQC_Lng_M_002_4	RNA isolation	30	Construction of rRNA-depleted RNA-Seq libraries	RNA-Seq library sequencing	1	3	RNASeq148	GSE53960_RAW.tar	GEO	GSE53960	http://www.ncbi.nlm.nih.gov/geo/query/acc.cgi?acc=GSE53960	Read mapping and quantification	GSM1328616	GEO	GSE53960	http://www.ncbi.nlm.nih.gov/geo/query/acc.cgi?acc=GSE53960
SEQC_Lng_M_006_1	RNA isolation	70	Construction of rRNA-depleted RNA-Seq libraries	RNA-Seq library sequencing	1	7	RNASeq149	GSE53960_RAW.tar	GEO	GSE53960	http://www.ncbi.nlm.nih.gov/geo/query/acc.cgi?acc=GSE53960	Read mapping and quantification	GSM1328617	GEO	GSE53960	http://www.ncbi.nlm.nih.gov/geo/query/acc.cgi?acc=GSE53960
SEQC_Lng_M_006_2	RNA isolation	150	Construction of rRNA-depleted RNA-Seq libraries	RNA-Seq library sequencing	2	7	RNASeq150	GSE53960_RAW.tar	GEO	GSE53960	http://www.ncbi.nlm.nih.gov/geo/query/acc.cgi?acc=GSE53960	Read mapping and quantification	GSM1328618	GEO	GSE53960	http://www.ncbi.nlm.nih.gov/geo/query/acc.cgi?acc=GSE53960
SEQC_Lng_M_006_3	RNA isolation	290	Construction of rRNA-depleted RNA-Seq libraries	RNA-Seq library sequencing	4	5	RNASeq151	GSE53960_RAW.tar	GEO	GSE53960	http://www.ncbi.nlm.nih.gov/geo/query/acc.cgi?acc=GSE53960	Read mapping and quantification	GSM1328619	GEO	GSE53960	http://www.ncbi.nlm.nih.gov/geo/query/acc.cgi?acc=GSE53960
SEQC_Lng_M_006_4	RNA isolation	170	Construction of rRNA-depleted RNA-Seq libraries	RNA-Seq library sequencing	3	1	RNASeq152	GSE53960_RAW.tar	GEO	GSE53960	http://www.ncbi.nlm.nih.gov/geo/query/acc.cgi?acc=GSE53960	Read mapping and quantification	GSM1328620	GEO	GSE53960	http://www.ncbi.nlm.nih.gov/geo/query/acc.cgi?acc=GSE53960
SEQC_Lng_M_021_1	RNA isolation	120	Construction of rRNA-depleted RNA-Seq libraries	RNA-Seq library sequencing	2	4	RNASeq153	GSE53960_RAW.tar	GEO	GSE53960	http://www.ncbi.nlm.nih.gov/geo/query/acc.cgi?acc=GSE53960	Read mapping and quantification	GSM1328621	GEO	GSE53960	http://www.ncbi.nlm.nih.gov/geo/query/acc.cgi?acc=GSE53960
SEQC_Lng_M_021_2	RNA isolation	20	Construction of rRNA-depleted RNA-Seq libraries	RNA-Seq library sequencing	1	2	RNASeq154	GSE53960_RAW.tar	GEO	GSE53960	http://www.ncbi.nlm.nih.gov/geo/query/acc.cgi?acc=GSE53960	Read mapping and quantification	GSM1328622	GEO	GSE53960	http://www.ncbi.nlm.nih.gov/geo/query/acc.cgi?acc=GSE53960
SEQC_Lng_M_021_3	RNA isolation	210	Construction of rRNA-depleted RNA-Seq libraries	RNA-Seq library sequencing	3	5	RNASeq155	GSE53960_RAW.tar	GEO	GSE53960	http://www.ncbi.nlm.nih.gov/geo/query/acc.cgi?acc=GSE53960	Read mapping and quantification	GSM1328623	GEO	GSE53960	http://www.ncbi.nlm.nih.gov/geo/query/acc.cgi?acc=GSE53960
SEQC_Lng_M_021_4	RNA isolation	50	Construction of rRNA-depleted RNA-Seq libraries	RNA-Seq library sequencing	1	5	RNASeq156	GSE53960_RAW.tar	GEO	GSE53960	http://www.ncbi.nlm.nih.gov/geo/query/acc.cgi?acc=GSE53960	Read mapping and quantification	GSM1328624	GEO	GSE53960	http://www.ncbi.nlm.nih.gov/geo/query/acc.cgi?acc=GSE53960
SEQC_Lng_M_104_1	RNA isolation	220	Construction of rRNA-depleted RNA-Seq libraries	RNA-Seq library sequencing	3	6	RNASeq157	GSE53960_RAW.tar	GEO	GSE53960	http://www.ncbi.nlm.nih.gov/geo/query/acc.cgi?acc=GSE53960	Read mapping and quantification	GSM1328625	GEO	GSE53960	http://www.ncbi.nlm.nih.gov/geo/query/acc.cgi?acc=GSE53960
SEQC_Lng_M_104_2	RNA isolation	80	Construction of rRNA-depleted RNA-Seq libraries	RNA-Seq library sequencing	1	8	RNASeq158	GSE53960_RAW.tar	GEO	GSE53960	http://www.ncbi.nlm.nih.gov/geo/query/acc.cgi?acc=GSE53960	Read mapping and quantification	GSM1328626	GEO	GSE53960	http://www.ncbi.nlm.nih.gov/geo/query/acc.cgi?acc=GSE53960
SEQC_Lng_M_104_3	RNA isolation	130	Construction of rRNA-depleted RNA-Seq libraries	RNA-Seq library sequencing	2	5	RNASeq159	GSE53960_RAW.tar	GEO	GSE53960	http://www.ncbi.nlm.nih.gov/geo/query/acc.cgi?acc=GSE53960	Read mapping and quantification	GSM1328627	GEO	GSE53960	http://www.ncbi.nlm.nih.gov/geo/query/acc.cgi?acc=GSE53960
SEQC_Lng_M_104_4	RNA isolation	250	Construction of rRNA-depleted RNA-Seq libraries	RNA-Seq library sequencing	4	1	RNASeq160	GSE53960_RAW.tar	GEO	GSE53960	http://www.ncbi.nlm.nih.gov/geo/query/acc.cgi?acc=GSE53960	Read mapping and quantification	GSM1328628	GEO	GSE53960	http://www.ncbi.nlm.nih.gov/geo/query/acc.cgi?acc=GSE53960
SEQC_Lvr_F_002_1	RNA isolation	252	Construction of rRNA-depleted RNA-Seq libraries	RNA-Seq library sequencing	4	2	RNASeq161	GSE53960_RAW.tar	GEO	GSE53960	http://www.ncbi.nlm.nih.gov/geo/query/acc.cgi?acc=GSE53960	Read mapping and quantification	GSM1328629	GEO	GSE53960	http://www.ncbi.nlm.nih.gov/geo/query/acc.cgi?acc=GSE53960
SEQC_Lvr_F_002_2	RNA isolation	212	Construction of rRNA-depleted RNA-Seq libraries	RNA-Seq library sequencing	3	6	RNASeq162	GSE53960_RAW.tar	GEO	GSE53960	http://www.ncbi.nlm.nih.gov/geo/query/acc.cgi?acc=GSE53960	Read mapping and quantification	GSM1328630	GEO	GSE53960	http://www.ncbi.nlm.nih.gov/geo/query/acc.cgi?acc=GSE53960
SEQC_Lvr_F_002_3	RNA isolation	222	Construction of rRNA-depleted RNA-Seq libraries	RNA-Seq library sequencing	3	7	RNASeq163	GSE53960_RAW.tar	GEO	GSE53960	http://www.ncbi.nlm.nih.gov/geo/query/acc.cgi?acc=GSE53960	Read mapping and quantification	GSM1328631	GEO	GSE53960	http://www.ncbi.nlm.nih.gov/geo/query/acc.cgi?acc=GSE53960
SEQC_Lvr_F_002_4	RNA isolation	12	Construction of rRNA-depleted RNA-Seq libraries	RNA-Seq library sequencing	1	2	RNASeq164	GSE53960_RAW.tar	GEO	GSE53960	http://www.ncbi.nlm.nih.gov/geo/query/acc.cgi?acc=GSE53960	Read mapping and quantification	GSM1328632	GEO	GSE53960	http://www.ncbi.nlm.nih.gov/geo/query/acc.cgi?acc=GSE53960
SEQC_Lvr_F_006_1	RNA isolation	82	Construction of rRNA-depleted RNA-Seq libraries	RNA-Seq library sequencing	2	1	RNASeq165	GSE53960_RAW.tar	GEO	GSE53960	http://www.ncbi.nlm.nih.gov/geo/query/acc.cgi?acc=GSE53960	Read mapping and quantification	GSM1328633	GEO	GSE53960	http://www.ncbi.nlm.nih.gov/geo/query/acc.cgi?acc=GSE53960
SEQC_Lvr_F_006_2	RNA isolation	2	Construction of rRNA-depleted RNA-Seq libraries	RNA-Seq library sequencing	1	1	RNASeq166	GSE53960_RAW.tar	GEO	GSE53960	http://www.ncbi.nlm.nih.gov/geo/query/acc.cgi?acc=GSE53960	Read mapping and quantification	GSM1328634	GEO	GSE53960	http://www.ncbi.nlm.nih.gov/geo/query/acc.cgi?acc=GSE53960
SEQC_Lvr_F_006_3	RNA isolation	182	Construction of rRNA-depleted RNA-Seq libraries	RNA-Seq library sequencing	3	3	RNASeq167	GSE53960_RAW.tar	GEO	GSE53960	http://www.ncbi.nlm.nih.gov/geo/query/acc.cgi?acc=GSE53960	Read mapping and quantification	GSM1328635	GEO	GSE53960	http://www.ncbi.nlm.nih.gov/geo/query/acc.cgi?acc=GSE53960
SEQC_Lvr_F_006_4	RNA isolation	132	Construction of rRNA-depleted RNA-Seq libraries	RNA-Seq library sequencing	2	6	RNASeq168	GSE53960_RAW.tar	GEO	GSE53960	http://www.ncbi.nlm.nih.gov/geo/query/acc.cgi?acc=GSE53960	Read mapping and quantification	GSM1328636	GEO	GSE53960	http://www.ncbi.nlm.nih.gov/geo/query/acc.cgi?acc=GSE53960
SEQC_Lvr_F_021_1	RNA isolation	42	Construction of rRNA-depleted RNA-Seq libraries	RNA-Seq library sequencing	1	5	RNASeq169	GSE53960_RAW.tar	GEO	GSE53960	http://www.ncbi.nlm.nih.gov/geo/query/acc.cgi?acc=GSE53960	Read mapping and quantification	GSM1328637	GEO	GSE53960	http://www.ncbi.nlm.nih.gov/geo/query/acc.cgi?acc=GSE53960
SEQC_Lvr_F_021_2	RNA isolation	292	Construction of rRNA-depleted RNA-Seq libraries	RNA-Seq library sequencing	4	6	RNASeq170	GSE53960_RAW.tar	GEO	GSE53960	http://www.ncbi.nlm.nih.gov/geo/query/acc.cgi?acc=GSE53960	Read mapping and quantification	GSM1328638	GEO	GSE53960	http://www.ncbi.nlm.nih.gov/geo/query/acc.cgi?acc=GSE53960
SEQC_Lvr_F_021_3	RNA isolation	142	Construction of rRNA-depleted RNA-Seq libraries	RNA-Seq library sequencing	2	7	RNASeq171	GSE53960_RAW.tar	GEO	GSE53960	http://www.ncbi.nlm.nih.gov/geo/query/acc.cgi?acc=GSE53960	Read mapping and quantification	GSM1328639	GEO	GSE53960	http://www.ncbi.nlm.nih.gov/geo/query/acc.cgi?acc=GSE53960
SEQC_Lvr_F_021_4	RNA isolation	32	Construction of rRNA-depleted RNA-Seq libraries	RNA-Seq library sequencing	1	4	RNASeq172	GSE53960_RAW.tar	GEO	GSE53960	http://www.ncbi.nlm.nih.gov/geo/query/acc.cgi?acc=GSE53960	Read mapping and quantification	GSM1328640	GEO	GSE53960	http://www.ncbi.nlm.nih.gov/geo/query/acc.cgi?acc=GSE53960
SEQC_Lvr_F_104_1	RNA isolation	312	Construction of rRNA-depleted RNA-Seq libraries	RNA-Seq library sequencing	4	8	RNASeq173	GSE53960_RAW.tar	GEO	GSE53960	http://www.ncbi.nlm.nih.gov/geo/query/acc.cgi?acc=GSE53960	Read mapping and quantification	GSM1328641	GEO	GSE53960	http://www.ncbi.nlm.nih.gov/geo/query/acc.cgi?acc=GSE53960
SEQC_Lvr_F_104_2	RNA isolation	162	Construction of rRNA-depleted RNA-Seq libraries	RNA-Seq library sequencing	3	1	RNASeq174	GSE53960_RAW.tar	GEO	GSE53960	http://www.ncbi.nlm.nih.gov/geo/query/acc.cgi?acc=GSE53960	Read mapping and quantification	GSM1328642	GEO	GSE53960	http://www.ncbi.nlm.nih.gov/geo/query/acc.cgi?acc=GSE53960
SEQC_Lvr_F_104_3	RNA isolation	172	Construction of rRNA-depleted RNA-Seq libraries	RNA-Seq library sequencing	3	2	RNASeq175	GSE53960_RAW.tar	GEO	GSE53960	http://www.ncbi.nlm.nih.gov/geo/query/acc.cgi?acc=GSE53960	Read mapping and quantification	GSM1328643	GEO	GSE53960	http://www.ncbi.nlm.nih.gov/geo/query/acc.cgi?acc=GSE53960
SEQC_Lvr_F_104_4	RNA isolation	112	Construction of rRNA-depleted RNA-Seq libraries	RNA-Seq library sequencing	2	4	RNASeq176	GSE53960_RAW.tar	GEO	GSE53960	http://www.ncbi.nlm.nih.gov/geo/query/acc.cgi?acc=GSE53960	Read mapping and quantification	GSM1328644	GEO	GSE53960	http://www.ncbi.nlm.nih.gov/geo/query/acc.cgi?acc=GSE53960
SEQC_Lvr_M_002_1	RNA isolation	272	Construction of rRNA-depleted RNA-Seq libraries	RNA-Seq library sequencing	4	4	RNASeq177	GSE53960_RAW.tar	GEO	GSE53960	http://www.ncbi.nlm.nih.gov/geo/query/acc.cgi?acc=GSE53960	Read mapping and quantification	GSM1328645	GEO	GSE53960	http://www.ncbi.nlm.nih.gov/geo/query/acc.cgi?acc=GSE53960
SEQC_Lvr_M_002_2	RNA isolation	232	Construction of rRNA-depleted RNA-Seq libraries	RNA-Seq library sequencing	3	8	RNASeq178	GSE53960_RAW.tar	GEO	GSE53960	http://www.ncbi.nlm.nih.gov/geo/query/acc.cgi?acc=GSE53960	Read mapping and quantification	GSM1328646	GEO	GSE53960	http://www.ncbi.nlm.nih.gov/geo/query/acc.cgi?acc=GSE53960
SEQC_Lvr_M_002_3	RNA isolation	282	Construction of rRNA-depleted RNA-Seq libraries	RNA-Seq library sequencing	4	5	RNASeq179	GSE53960_RAW.tar	GEO	GSE53960	http://www.ncbi.nlm.nih.gov/geo/query/acc.cgi?acc=GSE53960	Read mapping and quantification	GSM1328647	GEO	GSE53960	http://www.ncbi.nlm.nih.gov/geo/query/acc.cgi?acc=GSE53960
SEQC_Lvr_M_002_4	RNA isolation	202	Construction of rRNA-depleted RNA-Seq libraries	RNA-Seq library sequencing	3	5	RNASeq180	GSE53960_RAW.tar	GEO	GSE53960	http://www.ncbi.nlm.nih.gov/geo/query/acc.cgi?acc=GSE53960	Read mapping and quantification	GSM1328648	GEO	GSE53960	http://www.ncbi.nlm.nih.gov/geo/query/acc.cgi?acc=GSE53960
SEQC_Lvr_M_006_1	RNA isolation	52	Construction of rRNA-depleted RNA-Seq libraries	RNA-Seq library sequencing	1	6	RNASeq181	GSE53960_RAW.tar	GEO	GSE53960	http://www.ncbi.nlm.nih.gov/geo/query/acc.cgi?acc=GSE53960	Read mapping and quantification	GSM1328649	GEO	GSE53960	http://www.ncbi.nlm.nih.gov/geo/query/acc.cgi?acc=GSE53960
SEQC_Lvr_M_006_2	RNA isolation	62	Construction of rRNA-depleted RNA-Seq libraries	RNA-Seq library sequencing	1	7	RNASeq182	GSE53960_RAW.tar	GEO	GSE53960	http://www.ncbi.nlm.nih.gov/geo/query/acc.cgi?acc=GSE53960	Read mapping and quantification	GSM1328650	GEO	GSE53960	http://www.ncbi.nlm.nih.gov/geo/query/acc.cgi?acc=GSE53960
SEQC_Lvr_M_006_3	RNA isolation	152	Construction of rRNA-depleted RNA-Seq libraries	RNA-Seq library sequencing	2	8	RNASeq183	GSE53960_RAW.tar	GEO	GSE53960	http://www.ncbi.nlm.nih.gov/geo/query/acc.cgi?acc=GSE53960	Read mapping and quantification	GSM1328651	GEO	GSE53960	http://www.ncbi.nlm.nih.gov/geo/query/acc.cgi?acc=GSE53960
SEQC_Lvr_M_006_4	RNA isolation	92	Construction of rRNA-depleted RNA-Seq libraries	RNA-Seq library sequencing	2	2	RNASeq184	GSE53960_RAW.tar	GEO	GSE53960	http://www.ncbi.nlm.nih.gov/geo/query/acc.cgi?acc=GSE53960	Read mapping and quantification	GSM1328652	GEO	GSE53960	http://www.ncbi.nlm.nih.gov/geo/query/acc.cgi?acc=GSE53960
SEQC_Lvr_M_021_1	RNA isolation	262	Construction of rRNA-depleted RNA-Seq libraries	RNA-Seq library sequencing	4	3	RNASeq185	GSE53960_RAW.tar	GEO	GSE53960	http://www.ncbi.nlm.nih.gov/geo/query/acc.cgi?acc=GSE53960	Read mapping and quantification	GSM1328653	GEO	GSE53960	http://www.ncbi.nlm.nih.gov/geo/query/acc.cgi?acc=GSE53960
SEQC_Lvr_M_021_2	RNA isolation	302	Construction of rRNA-depleted RNA-Seq libraries	RNA-Seq library sequencing	4	7	RNASeq186	GSE53960_RAW.tar	GEO	GSE53960	http://www.ncbi.nlm.nih.gov/geo/query/acc.cgi?acc=GSE53960	Read mapping and quantification	GSM1328654	GEO	GSE53960	http://www.ncbi.nlm.nih.gov/geo/query/acc.cgi?acc=GSE53960
SEQC_Lvr_M_021_3	RNA isolation	122	Construction of rRNA-depleted RNA-Seq libraries	RNA-Seq library sequencing	2	5	RNASeq187	GSE53960_RAW.tar	GEO	GSE53960	http://www.ncbi.nlm.nih.gov/geo/query/acc.cgi?acc=GSE53960	Read mapping and quantification	GSM1328655	GEO	GSE53960	http://www.ncbi.nlm.nih.gov/geo/query/acc.cgi?acc=GSE53960
SEQC_Lvr_M_021_4	RNA isolation	242	Construction of rRNA-depleted RNA-Seq libraries	RNA-Seq library sequencing	4	1	RNASeq188	GSE53960_RAW.tar	GEO	GSE53960	http://www.ncbi.nlm.nih.gov/geo/query/acc.cgi?acc=GSE53960	Read mapping and quantification	GSM1328656	GEO	GSE53960	http://www.ncbi.nlm.nih.gov/geo/query/acc.cgi?acc=GSE53960
SEQC_Lvr_M_104_1	RNA isolation	72	Construction of rRNA-depleted RNA-Seq libraries	RNA-Seq library sequencing	1	8	RNASeq189	GSE53960_RAW.tar	GEO	GSE53960	http://www.ncbi.nlm.nih.gov/geo/query/acc.cgi?acc=GSE53960	Read mapping and quantification	GSM1328657	GEO	GSE53960	http://www.ncbi.nlm.nih.gov/geo/query/acc.cgi?acc=GSE53960
SEQC_Lvr_M_104_2	RNA isolation	102	Construction of rRNA-depleted RNA-Seq libraries	RNA-Seq library sequencing	2	3	RNASeq190	GSE53960_RAW.tar	GEO	GSE53960	http://www.ncbi.nlm.nih.gov/geo/query/acc.cgi?acc=GSE53960	Read mapping and quantification	GSM1328658	GEO	GSE53960	http://www.ncbi.nlm.nih.gov/geo/query/acc.cgi?acc=GSE53960
SEQC_Lvr_M_104_3	RNA isolation	22	Construction of rRNA-depleted RNA-Seq libraries	RNA-Seq library sequencing	1	3	RNASeq191	GSE53960_RAW.tar	GEO	GSE53960	http://www.ncbi.nlm.nih.gov/geo/query/acc.cgi?acc=GSE53960	Read mapping and quantification	GSM1328659	GEO	GSE53960	http://www.ncbi.nlm.nih.gov/geo/query/acc.cgi?acc=GSE53960
SEQC_Lvr_M_104_4	RNA isolation	192	Construction of rRNA-depleted RNA-Seq libraries	RNA-Seq library sequencing	3	4	RNASeq192	GSE53960_RAW.tar	GEO	GSE53960	http://www.ncbi.nlm.nih.gov/geo/query/acc.cgi?acc=GSE53960	Read mapping and quantification	GSM1328660	GEO	GSE53960	http://www.ncbi.nlm.nih.gov/geo/query/acc.cgi?acc=GSE53960
SEQC_Msc_F_002_1	RNA isolation	34	Construction of rRNA-depleted RNA-Seq libraries	RNA-Seq library sequencing	1	4	RNASeq193	GSE53960_RAW.tar	GEO	GSE53960	http://www.ncbi.nlm.nih.gov/geo/query/acc.cgi?acc=GSE53960	Read mapping and quantification	GSM1328661	GEO	GSE53960	http://www.ncbi.nlm.nih.gov/geo/query/acc.cgi?acc=GSE53960
SEQC_Msc_F_002_2	RNA isolation	104	Construction of rRNA-depleted RNA-Seq libraries	RNA-Seq library sequencing	2	3	RNASeq194	GSE53960_RAW.tar	GEO	GSE53960	http://www.ncbi.nlm.nih.gov/geo/query/acc.cgi?acc=GSE53960	Read mapping and quantification	GSM1328662	GEO	GSE53960	http://www.ncbi.nlm.nih.gov/geo/query/acc.cgi?acc=GSE53960
SEQC_Msc_F_002_3	RNA isolation	264	Construction of rRNA-depleted RNA-Seq libraries	RNA-Seq library sequencing	4	3	RNASeq195	GSE53960_RAW.tar	GEO	GSE53960	http://www.ncbi.nlm.nih.gov/geo/query/acc.cgi?acc=GSE53960	Read mapping and quantification	GSM1328663	GEO	GSE53960	http://www.ncbi.nlm.nih.gov/geo/query/acc.cgi?acc=GSE53960
SEQC_Msc_F_002_4	RNA isolation	14	Construction of rRNA-depleted RNA-Seq libraries	RNA-Seq library sequencing	1	2	RNASeq196	GSE53960_RAW.tar	GEO	GSE53960	http://www.ncbi.nlm.nih.gov/geo/query/acc.cgi?acc=GSE53960	Read mapping and quantification	GSM1328664	GEO	GSE53960	http://www.ncbi.nlm.nih.gov/geo/query/acc.cgi?acc=GSE53960
SEQC_Msc_F_006_1	RNA isolation	44	Construction of rRNA-depleted RNA-Seq libraries	RNA-Seq library sequencing	1	5	RNASeq197	GSE53960_RAW.tar	GEO	GSE53960	http://www.ncbi.nlm.nih.gov/geo/query/acc.cgi?acc=GSE53960	Read mapping and quantification	GSM1328665	GEO	GSE53960	http://www.ncbi.nlm.nih.gov/geo/query/acc.cgi?acc=GSE53960
SEQC_Msc_F_006_2	RNA isolation	13	Construction of rRNA-depleted RNA-Seq libraries	RNA-Seq library sequencing	1	2	RNASeq198	GSE53960_RAW.tar	GEO	GSE53960	http://www.ncbi.nlm.nih.gov/geo/query/acc.cgi?acc=GSE53960	Read mapping and quantification	GSM1328666	GEO	GSE53960	http://www.ncbi.nlm.nih.gov/geo/query/acc.cgi?acc=GSE53960
SEQC_Msc_F_006_3	RNA isolation	24	Construction of rRNA-depleted RNA-Seq libraries	RNA-Seq library sequencing	1	3	RNASeq199	GSE53960_RAW.tar	GEO	GSE53960	http://www.ncbi.nlm.nih.gov/geo/query/acc.cgi?acc=GSE53960	Read mapping and quantification	GSM1328667	GEO	GSE53960	http://www.ncbi.nlm.nih.gov/geo/query/acc.cgi?acc=GSE53960
SEQC_Msc_F_006_4	RNA isolation	174	Construction of rRNA-depleted RNA-Seq libraries	RNA-Seq library sequencing	3	2	RNASeq200	GSE53960_RAW.tar	GEO	GSE53960	http://www.ncbi.nlm.nih.gov/geo/query/acc.cgi?acc=GSE53960	Read mapping and quantification	GSM1328668	GEO	GSE53960	http://www.ncbi.nlm.nih.gov/geo/query/acc.cgi?acc=GSE53960
SEQC_Msc_F_021_1	RNA isolation	194	Construction of rRNA-depleted RNA-Seq libraries	RNA-Seq library sequencing	3	4	RNASeq201	GSE53960_RAW.tar	GEO	GSE53960	http://www.ncbi.nlm.nih.gov/geo/query/acc.cgi?acc=GSE53960	Read mapping and quantification	GSM1328669	GEO	GSE53960	http://www.ncbi.nlm.nih.gov/geo/query/acc.cgi?acc=GSE53960
SEQC_Msc_F_021_2	RNA isolation	234	Construction of rRNA-depleted RNA-Seq libraries	RNA-Seq library sequencing	3	8	RNASeq202	GSE53960_RAW.tar	GEO	GSE53960	http://www.ncbi.nlm.nih.gov/geo/query/acc.cgi?acc=GSE53960	Read mapping and quantification	GSM1328670	GEO	GSE53960	http://www.ncbi.nlm.nih.gov/geo/query/acc.cgi?acc=GSE53960
SEQC_Msc_F_021_3	RNA isolation	54	Construction of rRNA-depleted RNA-Seq libraries	RNA-Seq library sequencing	1	6	RNASeq203	GSE53960_RAW.tar	GEO	GSE53960	http://www.ncbi.nlm.nih.gov/geo/query/acc.cgi?acc=GSE53960	Read mapping and quantification	GSM1328671	GEO	GSE53960	http://www.ncbi.nlm.nih.gov/geo/query/acc.cgi?acc=GSE53960
SEQC_Msc_F_021_4	RNA isolation	164	Construction of rRNA-depleted RNA-Seq libraries	RNA-Seq library sequencing	3	1	RNASeq204	GSE53960_RAW.tar	GEO	GSE53960	http://www.ncbi.nlm.nih.gov/geo/query/acc.cgi?acc=GSE53960	Read mapping and quantification	GSM1328672	GEO	GSE53960	http://www.ncbi.nlm.nih.gov/geo/query/acc.cgi?acc=GSE53960
SEQC_Msc_F_104_1	RNA isolation	154	Construction of rRNA-depleted RNA-Seq libraries	RNA-Seq library sequencing	2	8	RNASeq205	GSE53960_RAW.tar	GEO	GSE53960	http://www.ncbi.nlm.nih.gov/geo/query/acc.cgi?acc=GSE53960	Read mapping and quantification	GSM1328673	GEO	GSE53960	http://www.ncbi.nlm.nih.gov/geo/query/acc.cgi?acc=GSE53960
SEQC_Msc_F_104_2	RNA isolation	114	Construction of rRNA-depleted RNA-Seq libraries	RNA-Seq library sequencing	2	4	RNASeq206	GSE53960_RAW.tar	GEO	GSE53960	http://www.ncbi.nlm.nih.gov/geo/query/acc.cgi?acc=GSE53960	Read mapping and quantification	GSM1328674	GEO	GSE53960	http://www.ncbi.nlm.nih.gov/geo/query/acc.cgi?acc=GSE53960
SEQC_Msc_F_104_3	RNA isolation	204	Construction of rRNA-depleted RNA-Seq libraries	RNA-Seq library sequencing	3	5	RNASeq207	GSE53960_RAW.tar	GEO	GSE53960	http://www.ncbi.nlm.nih.gov/geo/query/acc.cgi?acc=GSE53960	Read mapping and quantification	GSM1328675	GEO	GSE53960	http://www.ncbi.nlm.nih.gov/geo/query/acc.cgi?acc=GSE53960
SEQC_Msc_F_104_4	RNA isolation	4	Construction of rRNA-depleted RNA-Seq libraries	RNA-Seq library sequencing	1	1	RNASeq208	GSE53960_RAW.tar	GEO	GSE53960	http://www.ncbi.nlm.nih.gov/geo/query/acc.cgi?acc=GSE53960	Read mapping and quantification	GSM1328676	GEO	GSE53960	http://www.ncbi.nlm.nih.gov/geo/query/acc.cgi?acc=GSE53960
SEQC_Msc_M_002_1	RNA isolation	314	Construction of rRNA-depleted RNA-Seq libraries	RNA-Seq library sequencing	4	8	RNASeq209	GSE53960_RAW.tar	GEO	GSE53960	http://www.ncbi.nlm.nih.gov/geo/query/acc.cgi?acc=GSE53960	Read mapping and quantification	GSM1328677	GEO	GSE53960	http://www.ncbi.nlm.nih.gov/geo/query/acc.cgi?acc=GSE53960
SEQC_Msc_M_002_2	RNA isolation	304	Construction of rRNA-depleted RNA-Seq libraries	RNA-Seq library sequencing	4	7	RNASeq210	GSE53960_RAW.tar	GEO	GSE53960	http://www.ncbi.nlm.nih.gov/geo/query/acc.cgi?acc=GSE53960	Read mapping and quantification	GSM1328678	GEO	GSE53960	http://www.ncbi.nlm.nih.gov/geo/query/acc.cgi?acc=GSE53960
SEQC_Msc_M_002_3	RNA isolation	64	Construction of rRNA-depleted RNA-Seq libraries	RNA-Seq library sequencing	1	7	RNASeq211	GSE53960_RAW.tar	GEO	GSE53960	http://www.ncbi.nlm.nih.gov/geo/query/acc.cgi?acc=GSE53960	Read mapping and quantification	GSM1328679	GEO	GSE53960	http://www.ncbi.nlm.nih.gov/geo/query/acc.cgi?acc=GSE53960
SEQC_Msc_M_002_4	RNA isolation	74	Construction of rRNA-depleted RNA-Seq libraries	RNA-Seq library sequencing	1	8	RNASeq212	GSE53960_RAW.tar	GEO	GSE53960	http://www.ncbi.nlm.nih.gov/geo/query/acc.cgi?acc=GSE53960	Read mapping and quantification	GSM1328680	GEO	GSE53960	http://www.ncbi.nlm.nih.gov/geo/query/acc.cgi?acc=GSE53960
SEQC_Msc_M_006_1	RNA isolation	214	Construction of rRNA-depleted RNA-Seq libraries	RNA-Seq library sequencing	3	6	RNASeq213	GSE53960_RAW.tar	GEO	GSE53960	http://www.ncbi.nlm.nih.gov/geo/query/acc.cgi?acc=GSE53960	Read mapping and quantification	GSM1328681	GEO	GSE53960	http://www.ncbi.nlm.nih.gov/geo/query/acc.cgi?acc=GSE53960
SEQC_Msc_M_006_2	RNA isolation	274	Construction of rRNA-depleted RNA-Seq libraries	RNA-Seq library sequencing	4	4	RNASeq214	GSE53960_RAW.tar	GEO	GSE53960	http://www.ncbi.nlm.nih.gov/geo/query/acc.cgi?acc=GSE53960	Read mapping and quantification	GSM1328682	GEO	GSE53960	http://www.ncbi.nlm.nih.gov/geo/query/acc.cgi?acc=GSE53960
SEQC_Msc_M_006_3	RNA isolation	224	Construction of rRNA-depleted RNA-Seq libraries	RNA-Seq library sequencing	3	7	RNASeq215	GSE53960_RAW.tar	GEO	GSE53960	http://www.ncbi.nlm.nih.gov/geo/query/acc.cgi?acc=GSE53960	Read mapping and quantification	GSM1328683	GEO	GSE53960	http://www.ncbi.nlm.nih.gov/geo/query/acc.cgi?acc=GSE53960
SEQC_Msc_M_006_4	RNA isolation	244	Construction of rRNA-depleted RNA-Seq libraries	RNA-Seq library sequencing	4	1	RNASeq216	GSE53960_RAW.tar	GEO	GSE53960	http://www.ncbi.nlm.nih.gov/geo/query/acc.cgi?acc=GSE53960	Read mapping and quantification	GSM1328684	GEO	GSE53960	http://www.ncbi.nlm.nih.gov/geo/query/acc.cgi?acc=GSE53960
SEQC_Msc_M_021_1	RNA isolation	254	Construction of rRNA-depleted RNA-Seq libraries	RNA-Seq library sequencing	4	2	RNASeq217	GSE53960_RAW.tar	GEO	GSE53960	http://www.ncbi.nlm.nih.gov/geo/query/acc.cgi?acc=GSE53960	Read mapping and quantification	GSM1328685	GEO	GSE53960	http://www.ncbi.nlm.nih.gov/geo/query/acc.cgi?acc=GSE53960
SEQC_Msc_M_021_2	RNA isolation	124	Construction of rRNA-depleted RNA-Seq libraries	RNA-Seq library sequencing	2	5	RNASeq218	GSE53960_RAW.tar	GEO	GSE53960	http://www.ncbi.nlm.nih.gov/geo/query/acc.cgi?acc=GSE53960	Read mapping and quantification	GSM1328686	GEO	GSE53960	http://www.ncbi.nlm.nih.gov/geo/query/acc.cgi?acc=GSE53960
SEQC_Msc_M_021_3	RNA isolation	184	Construction of rRNA-depleted RNA-Seq libraries	RNA-Seq library sequencing	3	3	RNASeq219	GSE53960_RAW.tar	GEO	GSE53960	http://www.ncbi.nlm.nih.gov/geo/query/acc.cgi?acc=GSE53960	Read mapping and quantification	GSM1328687	GEO	GSE53960	http://www.ncbi.nlm.nih.gov/geo/query/acc.cgi?acc=GSE53960
SEQC_Msc_M_021_4	RNA isolation	134	Construction of rRNA-depleted RNA-Seq libraries	RNA-Seq library sequencing	2	6	RNASeq220	GSE53960_RAW.tar	GEO	GSE53960	http://www.ncbi.nlm.nih.gov/geo/query/acc.cgi?acc=GSE53960	Read mapping and quantification	GSM1328688	GEO	GSE53960	http://www.ncbi.nlm.nih.gov/geo/query/acc.cgi?acc=GSE53960
SEQC_Msc_M_104_1	RNA isolation	144	Construction of rRNA-depleted RNA-Seq libraries	RNA-Seq library sequencing	2	7	RNASeq221	GSE53960_RAW.tar	GEO	GSE53960	http://www.ncbi.nlm.nih.gov/geo/query/acc.cgi?acc=GSE53960	Read mapping and quantification	GSM1328689	GEO	GSE53960	http://www.ncbi.nlm.nih.gov/geo/query/acc.cgi?acc=GSE53960
SEQC_Msc_M_104_2	RNA isolation	94	Construction of rRNA-depleted RNA-Seq libraries	RNA-Seq library sequencing	2	2	RNASeq222	GSE53960_RAW.tar	GEO	GSE53960	http://www.ncbi.nlm.nih.gov/geo/query/acc.cgi?acc=GSE53960	Read mapping and quantification	GSM1328690	GEO	GSE53960	http://www.ncbi.nlm.nih.gov/geo/query/acc.cgi?acc=GSE53960
SEQC_Msc_M_104_3	RNA isolation	84	Construction of rRNA-depleted RNA-Seq libraries	RNA-Seq library sequencing	2	1	RNASeq223	GSE53960_RAW.tar	GEO	GSE53960	http://www.ncbi.nlm.nih.gov/geo/query/acc.cgi?acc=GSE53960	Read mapping and quantification	GSM1328691	GEO	GSE53960	http://www.ncbi.nlm.nih.gov/geo/query/acc.cgi?acc=GSE53960
SEQC_Msc_M_104_4	RNA isolation	294	Construction of rRNA-depleted RNA-Seq libraries	RNA-Seq library sequencing	4	6	RNASeq224	GSE53960_RAW.tar	GEO	GSE53960	http://www.ncbi.nlm.nih.gov/geo/query/acc.cgi?acc=GSE53960	Read mapping and quantification	GSM1328692	GEO	GSE53960	http://www.ncbi.nlm.nih.gov/geo/query/acc.cgi?acc=GSE53960
SEQC_Spl_F_002_1	RNA isolation	111	Construction of rRNA-depleted RNA-Seq libraries	RNA-Seq library sequencing	2	4	RNASeq225	GSE53960_RAW.tar	GEO	GSE53960	http://www.ncbi.nlm.nih.gov/geo/query/acc.cgi?acc=GSE53960	Read mapping and quantification	GSM1328693	GEO	GSE53960	http://www.ncbi.nlm.nih.gov/geo/query/acc.cgi?acc=GSE53960
SEQC_Spl_F_002_2	RNA isolation	251	Construction of rRNA-depleted RNA-Seq libraries	RNA-Seq library sequencing	4	2	RNASeq226	GSE53960_RAW.tar	GEO	GSE53960	http://www.ncbi.nlm.nih.gov/geo/query/acc.cgi?acc=GSE53960	Read mapping and quantification	GSM1328694	GEO	GSE53960	http://www.ncbi.nlm.nih.gov/geo/query/acc.cgi?acc=GSE53960
SEQC_Spl_F_002_3	RNA isolation	121	Construction of rRNA-depleted RNA-Seq libraries	RNA-Seq library sequencing	2	5	RNASeq227	GSE53960_RAW.tar	GEO	GSE53960	http://www.ncbi.nlm.nih.gov/geo/query/acc.cgi?acc=GSE53960	Read mapping and quantification	GSM1328695	GEO	GSE53960	http://www.ncbi.nlm.nih.gov/geo/query/acc.cgi?acc=GSE53960
SEQC_Spl_F_002_4	RNA isolation	281	Construction of rRNA-depleted RNA-Seq libraries	RNA-Seq library sequencing	4	5	RNASeq228	GSE53960_RAW.tar	GEO	GSE53960	http://www.ncbi.nlm.nih.gov/geo/query/acc.cgi?acc=GSE53960	Read mapping and quantification	GSM1328696	GEO	GSE53960	http://www.ncbi.nlm.nih.gov/geo/query/acc.cgi?acc=GSE53960
SEQC_Spl_F_006_1	RNA isolation	301	Construction of rRNA-depleted RNA-Seq libraries	RNA-Seq library sequencing	4	7	RNASeq229	GSE53960_RAW.tar	GEO	GSE53960	http://www.ncbi.nlm.nih.gov/geo/query/acc.cgi?acc=GSE53960	Read mapping and quantification	GSM1328697	GEO	GSE53960	http://www.ncbi.nlm.nih.gov/geo/query/acc.cgi?acc=GSE53960
SEQC_Spl_F_006_2	RNA isolation	1	Construction of rRNA-depleted RNA-Seq libraries	RNA-Seq library sequencing	1	1	RNASeq230	GSE53960_RAW.tar	GEO	GSE53960	http://www.ncbi.nlm.nih.gov/geo/query/acc.cgi?acc=GSE53960	Read mapping and quantification	GSM1328698	GEO	GSE53960	http://www.ncbi.nlm.nih.gov/geo/query/acc.cgi?acc=GSE53960
SEQC_Spl_F_006_3	RNA isolation	241	Construction of rRNA-depleted RNA-Seq libraries	RNA-Seq library sequencing	4	1	RNASeq231	GSE53960_RAW.tar	GEO	GSE53960	http://www.ncbi.nlm.nih.gov/geo/query/acc.cgi?acc=GSE53960	Read mapping and quantification	GSM1328699	GEO	GSE53960	http://www.ncbi.nlm.nih.gov/geo/query/acc.cgi?acc=GSE53960
SEQC_Spl_F_006_4	RNA isolation	71	Construction of rRNA-depleted RNA-Seq libraries	RNA-Seq library sequencing	1	8	RNASeq232	GSE53960_RAW.tar	GEO	GSE53960	http://www.ncbi.nlm.nih.gov/geo/query/acc.cgi?acc=GSE53960	Read mapping and quantification	GSM1328700	GEO	GSE53960	http://www.ncbi.nlm.nih.gov/geo/query/acc.cgi?acc=GSE53960
SEQC_Spl_F_021_1	RNA isolation	291	Construction of rRNA-depleted RNA-Seq libraries	RNA-Seq library sequencing	4	6	RNASeq233	GSE53960_RAW.tar	GEO	GSE53960	http://www.ncbi.nlm.nih.gov/geo/query/acc.cgi?acc=GSE53960	Read mapping and quantification	GSM1328701	GEO	GSE53960	http://www.ncbi.nlm.nih.gov/geo/query/acc.cgi?acc=GSE53960
SEQC_Spl_F_021_2	RNA isolation	181	Construction of rRNA-depleted RNA-Seq libraries	RNA-Seq library sequencing	3	3	RNASeq234	GSE53960_RAW.tar	GEO	GSE53960	http://www.ncbi.nlm.nih.gov/geo/query/acc.cgi?acc=GSE53960	Read mapping and quantification	GSM1328702	GEO	GSE53960	http://www.ncbi.nlm.nih.gov/geo/query/acc.cgi?acc=GSE53960
SEQC_Spl_F_021_3	RNA isolation	51	Construction of rRNA-depleted RNA-Seq libraries	RNA-Seq library sequencing	1	6	RNASeq235	GSE53960_RAW.tar	GEO	GSE53960	http://www.ncbi.nlm.nih.gov/geo/query/acc.cgi?acc=GSE53960	Read mapping and quantification	GSM1328703	GEO	GSE53960	http://www.ncbi.nlm.nih.gov/geo/query/acc.cgi?acc=GSE53960
SEQC_Spl_F_021_4	RNA isolation	271	Construction of rRNA-depleted RNA-Seq libraries	RNA-Seq library sequencing	4	4	RNASeq236	GSE53960_RAW.tar	GEO	GSE53960	http://www.ncbi.nlm.nih.gov/geo/query/acc.cgi?acc=GSE53960	Read mapping and quantification	GSM1328704	GEO	GSE53960	http://www.ncbi.nlm.nih.gov/geo/query/acc.cgi?acc=GSE53960
SEQC_Spl_F_104_1	RNA isolation	231	Construction of rRNA-depleted RNA-Seq libraries	RNA-Seq library sequencing	3	8	RNASeq237	GSE53960_RAW.tar	GEO	GSE53960	http://www.ncbi.nlm.nih.gov/geo/query/acc.cgi?acc=GSE53960	Read mapping and quantification	GSM1328705	GEO	GSE53960	http://www.ncbi.nlm.nih.gov/geo/query/acc.cgi?acc=GSE53960
SEQC_Spl_F_104_2	RNA isolation	41	Construction of rRNA-depleted RNA-Seq libraries	RNA-Seq library sequencing	1	5	RNASeq238	GSE53960_RAW.tar	GEO	GSE53960	http://www.ncbi.nlm.nih.gov/geo/query/acc.cgi?acc=GSE53960	Read mapping and quantification	GSM1328706	GEO	GSE53960	http://www.ncbi.nlm.nih.gov/geo/query/acc.cgi?acc=GSE53960
SEQC_Spl_F_104_3	RNA isolation	61	Construction of rRNA-depleted RNA-Seq libraries	RNA-Seq library sequencing	1	7	RNASeq239	GSE53960_RAW.tar	GEO	GSE53960	http://www.ncbi.nlm.nih.gov/geo/query/acc.cgi?acc=GSE53960	Read mapping and quantification	GSM1328707	GEO	GSE53960	http://www.ncbi.nlm.nih.gov/geo/query/acc.cgi?acc=GSE53960
SEQC_Spl_F_104_4	RNA isolation	101	Construction of rRNA-depleted RNA-Seq libraries	RNA-Seq library sequencing	2	3	RNASeq240	GSE53960_RAW.tar	GEO	GSE53960	http://www.ncbi.nlm.nih.gov/geo/query/acc.cgi?acc=GSE53960	Read mapping and quantification	GSM1328708	GEO	GSE53960	http://www.ncbi.nlm.nih.gov/geo/query/acc.cgi?acc=GSE53960
SEQC_Spl_M_002_1	RNA isolation	161	Construction of rRNA-depleted RNA-Seq libraries	RNA-Seq library sequencing	3	1	RNASeq241	GSE53960_RAW.tar	GEO	GSE53960	http://www.ncbi.nlm.nih.gov/geo/query/acc.cgi?acc=GSE53960	Read mapping and quantification	GSM1328709	GEO	GSE53960	http://www.ncbi.nlm.nih.gov/geo/query/acc.cgi?acc=GSE53960
SEQC_Spl_M_002_2	RNA isolation	11	Construction of rRNA-depleted RNA-Seq libraries	RNA-Seq library sequencing	1	2	RNASeq242	GSE53960_RAW.tar	GEO	GSE53960	http://www.ncbi.nlm.nih.gov/geo/query/acc.cgi?acc=GSE53960	Read mapping and quantification	GSM1328710	GEO	GSE53960	http://www.ncbi.nlm.nih.gov/geo/query/acc.cgi?acc=GSE53960
SEQC_Spl_M_002_3	RNA isolation	211	Construction of rRNA-depleted RNA-Seq libraries	RNA-Seq library sequencing	3	6	RNASeq243	GSE53960_RAW.tar	GEO	GSE53960	http://www.ncbi.nlm.nih.gov/geo/query/acc.cgi?acc=GSE53960	Read mapping and quantification	GSM1328711	GEO	GSE53960	http://www.ncbi.nlm.nih.gov/geo/query/acc.cgi?acc=GSE53960
SEQC_Spl_M_002_4	RNA isolation	171	Construction of rRNA-depleted RNA-Seq libraries	RNA-Seq library sequencing	3	2	RNASeq244	GSE53960_RAW.tar	GEO	GSE53960	http://www.ncbi.nlm.nih.gov/geo/query/acc.cgi?acc=GSE53960	Read mapping and quantification	GSM1328712	GEO	GSE53960	http://www.ncbi.nlm.nih.gov/geo/query/acc.cgi?acc=GSE53960
SEQC_Spl_M_006_1	RNA isolation	31	Construction of rRNA-depleted RNA-Seq libraries	RNA-Seq library sequencing	1	4	RNASeq245	GSE53960_RAW.tar	GEO	GSE53960	http://www.ncbi.nlm.nih.gov/geo/query/acc.cgi?acc=GSE53960	Read mapping and quantification	GSM1328713	GEO	GSE53960	http://www.ncbi.nlm.nih.gov/geo/query/acc.cgi?acc=GSE53960
SEQC_Spl_M_006_2	RNA isolation	131	Construction of rRNA-depleted RNA-Seq libraries	RNA-Seq library sequencing	2	6	RNASeq246	GSE53960_RAW.tar	GEO	GSE53960	http://www.ncbi.nlm.nih.gov/geo/query/acc.cgi?acc=GSE53960	Read mapping and quantification	GSM1328714	GEO	GSE53960	http://www.ncbi.nlm.nih.gov/geo/query/acc.cgi?acc=GSE53960
SEQC_Spl_M_006_3	RNA isolation	311	Construction of rRNA-depleted RNA-Seq libraries	RNA-Seq library sequencing	4	8	RNASeq247	GSE53960_RAW.tar	GEO	GSE53960	http://www.ncbi.nlm.nih.gov/geo/query/acc.cgi?acc=GSE53960	Read mapping and quantification	GSM1328715	GEO	GSE53960	http://www.ncbi.nlm.nih.gov/geo/query/acc.cgi?acc=GSE53960
SEQC_Spl_M_006_4	RNA isolation	191	Construction of rRNA-depleted RNA-Seq libraries	RNA-Seq library sequencing	3	4	RNASeq248	GSE53960_RAW.tar	GEO	GSE53960	http://www.ncbi.nlm.nih.gov/geo/query/acc.cgi?acc=GSE53960	Read mapping and quantification	GSM1328716	GEO	GSE53960	http://www.ncbi.nlm.nih.gov/geo/query/acc.cgi?acc=GSE53960
SEQC_Spl_M_021_1	RNA isolation	81	Construction of rRNA-depleted RNA-Seq libraries	RNA-Seq library sequencing	2	1	RNASeq249	GSE53960_RAW.tar	GEO	GSE53960	http://www.ncbi.nlm.nih.gov/geo/query/acc.cgi?acc=GSE53960	Read mapping and quantification	GSM1328717	GEO	GSE53960	http://www.ncbi.nlm.nih.gov/geo/query/acc.cgi?acc=GSE53960
SEQC_Spl_M_021_2	RNA isolation	141	Construction of rRNA-depleted RNA-Seq libraries	RNA-Seq library sequencing	2	7	RNASeq250	GSE53960_RAW.tar	GEO	GSE53960	http://www.ncbi.nlm.nih.gov/geo/query/acc.cgi?acc=GSE53960	Read mapping and quantification	GSM1328718	GEO	GSE53960	http://www.ncbi.nlm.nih.gov/geo/query/acc.cgi?acc=GSE53960
SEQC_Spl_M_021_3	RNA isolation	21	Construction of rRNA-depleted RNA-Seq libraries	RNA-Seq library sequencing	1	3	RNASeq251	GSE53960_RAW.tar	GEO	GSE53960	http://www.ncbi.nlm.nih.gov/geo/query/acc.cgi?acc=GSE53960	Read mapping and quantification	GSM1328719	GEO	GSE53960	http://www.ncbi.nlm.nih.gov/geo/query/acc.cgi?acc=GSE53960
SEQC_Spl_M_021_4	RNA isolation	221	Construction of rRNA-depleted RNA-Seq libraries	RNA-Seq library sequencing	3	7	RNASeq252	GSE53960_RAW.tar	GEO	GSE53960	http://www.ncbi.nlm.nih.gov/geo/query/acc.cgi?acc=GSE53960	Read mapping and quantification	GSM1328720	GEO	GSE53960	http://www.ncbi.nlm.nih.gov/geo/query/acc.cgi?acc=GSE53960
SEQC_Spl_M_104_1	RNA isolation	91	Construction of rRNA-depleted RNA-Seq libraries	RNA-Seq library sequencing	2	2	RNASeq253	GSE53960_RAW.tar	GEO	GSE53960	http://www.ncbi.nlm.nih.gov/geo/query/acc.cgi?acc=GSE53960	Read mapping and quantification	GSM1328721	GEO	GSE53960	http://www.ncbi.nlm.nih.gov/geo/query/acc.cgi?acc=GSE53960
SEQC_Spl_M_104_2	RNA isolation	201	Construction of rRNA-depleted RNA-Seq libraries	RNA-Seq library sequencing	3	5	RNASeq254	GSE53960_RAW.tar	GEO	GSE53960	http://www.ncbi.nlm.nih.gov/geo/query/acc.cgi?acc=GSE53960	Read mapping and quantification	GSM1328722	GEO	GSE53960	http://www.ncbi.nlm.nih.gov/geo/query/acc.cgi?acc=GSE53960
SEQC_Spl_M_104_3	RNA isolation	151	Construction of rRNA-depleted RNA-Seq libraries	RNA-Seq library sequencing	2	8	RNASeq255	GSE53960_RAW.tar	GEO	GSE53960	http://www.ncbi.nlm.nih.gov/geo/query/acc.cgi?acc=GSE53960	Read mapping and quantification	GSM1328723	GEO	GSE53960	http://www.ncbi.nlm.nih.gov/geo/query/acc.cgi?acc=GSE53960
SEQC_Spl_M_104_4	RNA isolation	261	Construction of rRNA-depleted RNA-Seq libraries	RNA-Seq library sequencing	4	3	RNASeq256	GSE53960_RAW.tar	GEO	GSE53960	http://www.ncbi.nlm.nih.gov/geo/query/acc.cgi?acc=GSE53960	Read mapping and quantification	GSM1328724	GEO	GSE53960	http://www.ncbi.nlm.nih.gov/geo/query/acc.cgi?acc=GSE53960
SEQC_Thm_F_002_1	RNA isolation	189	Construction of rRNA-depleted RNA-Seq libraries	RNA-Seq library sequencing	3	3	RNASeq257	GSE53960_RAW.tar	GEO	GSE53960	http://www.ncbi.nlm.nih.gov/geo/query/acc.cgi?acc=GSE53960	Read mapping and quantification	GSM1328725	GEO	GSE53960	http://www.ncbi.nlm.nih.gov/geo/query/acc.cgi?acc=GSE53960
SEQC_Thm_F_002_2	RNA isolation	239	Construction of rRNA-depleted RNA-Seq libraries	RNA-Seq library sequencing	3	8	RNASeq258	GSE53960_RAW.tar	GEO	GSE53960	http://www.ncbi.nlm.nih.gov/geo/query/acc.cgi?acc=GSE53960	Read mapping and quantification	GSM1328726	GEO	GSE53960	http://www.ncbi.nlm.nih.gov/geo/query/acc.cgi?acc=GSE53960
SEQC_Thm_F_002_3	RNA isolation	259	Construction of rRNA-depleted RNA-Seq libraries	RNA-Seq library sequencing	4	2	RNASeq259	GSE53960_RAW.tar	GEO	GSE53960	http://www.ncbi.nlm.nih.gov/geo/query/acc.cgi?acc=GSE53960	Read mapping and quantification	GSM1328727	GEO	GSE53960	http://www.ncbi.nlm.nih.gov/geo/query/acc.cgi?acc=GSE53960
SEQC_Thm_F_002_4	RNA isolation	159	Construction of rRNA-depleted RNA-Seq libraries	RNA-Seq library sequencing	2	8	RNASeq260	GSE53960_RAW.tar	GEO	GSE53960	http://www.ncbi.nlm.nih.gov/geo/query/acc.cgi?acc=GSE53960	Read mapping and quantification	GSM1328728	GEO	GSE53960	http://www.ncbi.nlm.nih.gov/geo/query/acc.cgi?acc=GSE53960
SEQC_Thm_F_006_1	RNA isolation	119	Construction of rRNA-depleted RNA-Seq libraries	RNA-Seq library sequencing	2	4	RNASeq261	GSE53960_RAW.tar	GEO	GSE53960	http://www.ncbi.nlm.nih.gov/geo/query/acc.cgi?acc=GSE53960	Read mapping and quantification	GSM1328729	GEO	GSE53960	http://www.ncbi.nlm.nih.gov/geo/query/acc.cgi?acc=GSE53960
SEQC_Thm_F_006_2	RNA isolation	19	Construction of rRNA-depleted RNA-Seq libraries	RNA-Seq library sequencing	1	2	RNASeq262	GSE53960_RAW.tar	GEO	GSE53960	http://www.ncbi.nlm.nih.gov/geo/query/acc.cgi?acc=GSE53960	Read mapping and quantification	GSM1328730	GEO	GSE53960	http://www.ncbi.nlm.nih.gov/geo/query/acc.cgi?acc=GSE53960
SEQC_Thm_F_006_3	RNA isolation	139	Construction of rRNA-depleted RNA-Seq libraries	RNA-Seq library sequencing	2	6	RNASeq263	GSE53960_RAW.tar	GEO	GSE53960	http://www.ncbi.nlm.nih.gov/geo/query/acc.cgi?acc=GSE53960	Read mapping and quantification	GSM1328731	GEO	GSE53960	http://www.ncbi.nlm.nih.gov/geo/query/acc.cgi?acc=GSE53960
SEQC_Thm_F_006_4	RNA isolation	69	Construction of rRNA-depleted RNA-Seq libraries	RNA-Seq library sequencing	1	7	RNASeq264	GSE53960_RAW.tar	GEO	GSE53960	http://www.ncbi.nlm.nih.gov/geo/query/acc.cgi?acc=GSE53960	Read mapping and quantification	GSM1328732	GEO	GSE53960	http://www.ncbi.nlm.nih.gov/geo/query/acc.cgi?acc=GSE53960
SEQC_Thm_F_021_1	RNA isolation	169	Construction of rRNA-depleted RNA-Seq libraries	RNA-Seq library sequencing	3	1	RNASeq265	GSE53960_RAW.tar	GEO	GSE53960	http://www.ncbi.nlm.nih.gov/geo/query/acc.cgi?acc=GSE53960	Read mapping and quantification	GSM1328733	GEO	GSE53960	http://www.ncbi.nlm.nih.gov/geo/query/acc.cgi?acc=GSE53960
SEQC_Thm_F_021_2	RNA isolation	249	Construction of rRNA-depleted RNA-Seq libraries	RNA-Seq library sequencing	4	1	RNASeq266	GSE53960_RAW.tar	GEO	GSE53960	http://www.ncbi.nlm.nih.gov/geo/query/acc.cgi?acc=GSE53960	Read mapping and quantification	GSM1328734	GEO	GSE53960	http://www.ncbi.nlm.nih.gov/geo/query/acc.cgi?acc=GSE53960
SEQC_Thm_F_021_3	RNA isolation	279	Construction of rRNA-depleted RNA-Seq libraries	RNA-Seq library sequencing	4	4	RNASeq267	GSE53960_RAW.tar	GEO	GSE53960	http://www.ncbi.nlm.nih.gov/geo/query/acc.cgi?acc=GSE53960	Read mapping and quantification	GSM1328735	GEO	GSE53960	http://www.ncbi.nlm.nih.gov/geo/query/acc.cgi?acc=GSE53960
SEQC_Thm_F_021_4	RNA isolation	9	Construction of rRNA-depleted RNA-Seq libraries	RNA-Seq library sequencing	1	1	RNASeq268	GSE53960_RAW.tar	GEO	GSE53960	http://www.ncbi.nlm.nih.gov/geo/query/acc.cgi?acc=GSE53960	Read mapping and quantification	GSM1328736	GEO	GSE53960	http://www.ncbi.nlm.nih.gov/geo/query/acc.cgi?acc=GSE53960
SEQC_Thm_F_104_1	RNA isolation	49	Construction of rRNA-depleted RNA-Seq libraries	RNA-Seq library sequencing	1	5	RNASeq269	GSE53960_RAW.tar	GEO	GSE53960	http://www.ncbi.nlm.nih.gov/geo/query/acc.cgi?acc=GSE53960	Read mapping and quantification	GSM1328737	GEO	GSE53960	http://www.ncbi.nlm.nih.gov/geo/query/acc.cgi?acc=GSE53960
SEQC_Thm_F_104_2	RNA isolation	99	Construction of rRNA-depleted RNA-Seq libraries	RNA-Seq library sequencing	2	2	RNASeq270	GSE53960_RAW.tar	GEO	GSE53960	http://www.ncbi.nlm.nih.gov/geo/query/acc.cgi?acc=GSE53960	Read mapping and quantification	GSM1328738	GEO	GSE53960	http://www.ncbi.nlm.nih.gov/geo/query/acc.cgi?acc=GSE53960
SEQC_Thm_F_104_3	RNA isolation	229	Construction of rRNA-depleted RNA-Seq libraries	RNA-Seq library sequencing	3	7	RNASeq271	GSE53960_RAW.tar	GEO	GSE53960	http://www.ncbi.nlm.nih.gov/geo/query/acc.cgi?acc=GSE53960	Read mapping and quantification	GSM1328739	GEO	GSE53960	http://www.ncbi.nlm.nih.gov/geo/query/acc.cgi?acc=GSE53960
SEQC_Thm_F_104_4	RNA isolation	209	Construction of rRNA-depleted RNA-Seq libraries	RNA-Seq library sequencing	3	5	RNASeq272	GSE53960_RAW.tar	GEO	GSE53960	http://www.ncbi.nlm.nih.gov/geo/query/acc.cgi?acc=GSE53960	Read mapping and quantification	GSM1328740	GEO	GSE53960	http://www.ncbi.nlm.nih.gov/geo/query/acc.cgi?acc=GSE53960
SEQC_Thm_M_002_1	RNA isolation	299	Construction of rRNA-depleted RNA-Seq libraries	RNA-Seq library sequencing	4	6	RNASeq273	GSE53960_RAW.tar	GEO	GSE53960	http://www.ncbi.nlm.nih.gov/geo/query/acc.cgi?acc=GSE53960	Read mapping and quantification	GSM1328741	GEO	GSE53960	http://www.ncbi.nlm.nih.gov/geo/query/acc.cgi?acc=GSE53960
SEQC_Thm_M_002_2	RNA isolation	79	Construction of rRNA-depleted RNA-Seq libraries	RNA-Seq library sequencing	1	8	RNASeq274	GSE53960_RAW.tar	GEO	GSE53960	http://www.ncbi.nlm.nih.gov/geo/query/acc.cgi?acc=GSE53960	Read mapping and quantification	GSM1328742	GEO	GSE53960	http://www.ncbi.nlm.nih.gov/geo/query/acc.cgi?acc=GSE53960
SEQC_Thm_M_002_3	RNA isolation	39	Construction of rRNA-depleted RNA-Seq libraries	RNA-Seq library sequencing	1	4	RNASeq275	GSE53960_RAW.tar	GEO	GSE53960	http://www.ncbi.nlm.nih.gov/geo/query/acc.cgi?acc=GSE53960	Read mapping and quantification	GSM1328743	GEO	GSE53960	http://www.ncbi.nlm.nih.gov/geo/query/acc.cgi?acc=GSE53960
SEQC_Thm_M_002_4	RNA isolation	179	Construction of rRNA-depleted RNA-Seq libraries	RNA-Seq library sequencing	3	2	RNASeq276	GSE53960_RAW.tar	GEO	GSE53960	http://www.ncbi.nlm.nih.gov/geo/query/acc.cgi?acc=GSE53960	Read mapping and quantification	GSM1328744	GEO	GSE53960	http://www.ncbi.nlm.nih.gov/geo/query/acc.cgi?acc=GSE53960
SEQC_Thm_M_006_1	RNA isolation	269	Construction of rRNA-depleted RNA-Seq libraries	RNA-Seq library sequencing	4	3	RNASeq277	GSE53960_RAW.tar	GEO	GSE53960	http://www.ncbi.nlm.nih.gov/geo/query/acc.cgi?acc=GSE53960	Read mapping and quantification	GSM1328745	GEO	GSE53960	http://www.ncbi.nlm.nih.gov/geo/query/acc.cgi?acc=GSE53960
SEQC_Thm_M_006_2	RNA isolation	289	Construction of rRNA-depleted RNA-Seq libraries	RNA-Seq library sequencing	4	5	RNASeq278	GSE53960_RAW.tar	GEO	GSE53960	http://www.ncbi.nlm.nih.gov/geo/query/acc.cgi?acc=GSE53960	Read mapping and quantification	GSM1328746	GEO	GSE53960	http://www.ncbi.nlm.nih.gov/geo/query/acc.cgi?acc=GSE53960
SEQC_Thm_M_006_3	RNA isolation	29	Construction of rRNA-depleted RNA-Seq libraries	RNA-Seq library sequencing	1	3	RNASeq279	GSE53960_RAW.tar	GEO	GSE53960	http://www.ncbi.nlm.nih.gov/geo/query/acc.cgi?acc=GSE53960	Read mapping and quantification	GSM1328747	GEO	GSE53960	http://www.ncbi.nlm.nih.gov/geo/query/acc.cgi?acc=GSE53960
SEQC_Thm_M_006_4	RNA isolation	219	Construction of rRNA-depleted RNA-Seq libraries	RNA-Seq library sequencing	3	6	RNASeq280	GSE53960_RAW.tar	GEO	GSE53960	http://www.ncbi.nlm.nih.gov/geo/query/acc.cgi?acc=GSE53960	Read mapping and quantification	GSM1328748	GEO	GSE53960	http://www.ncbi.nlm.nih.gov/geo/query/acc.cgi?acc=GSE53960
SEQC_Thm_M_021_1	RNA isolation	59	Construction of rRNA-depleted RNA-Seq libraries	RNA-Seq library sequencing	1	6	RNASeq281	GSE53960_RAW.tar	GEO	GSE53960	http://www.ncbi.nlm.nih.gov/geo/query/acc.cgi?acc=GSE53960	Read mapping and quantification	GSM1328749	GEO	GSE53960	http://www.ncbi.nlm.nih.gov/geo/query/acc.cgi?acc=GSE53960
SEQC_Thm_M_021_2	RNA isolation	89	Construction of rRNA-depleted RNA-Seq libraries	RNA-Seq library sequencing	2	1	RNASeq282	GSE53960_RAW.tar	GEO	GSE53960	http://www.ncbi.nlm.nih.gov/geo/query/acc.cgi?acc=GSE53960	Read mapping and quantification	GSM1328750	GEO	GSE53960	http://www.ncbi.nlm.nih.gov/geo/query/acc.cgi?acc=GSE53960
SEQC_Thm_M_021_3	RNA isolation	319	Construction of rRNA-depleted RNA-Seq libraries	RNA-Seq library sequencing	4	8	RNASeq283	GSE53960_RAW.tar	GEO	GSE53960	http://www.ncbi.nlm.nih.gov/geo/query/acc.cgi?acc=GSE53960	Read mapping and quantification	GSM1328751	GEO	GSE53960	http://www.ncbi.nlm.nih.gov/geo/query/acc.cgi?acc=GSE53960
SEQC_Thm_M_021_4	RNA isolation	129	Construction of rRNA-depleted RNA-Seq libraries	RNA-Seq library sequencing	2	5	RNASeq284	GSE53960_RAW.tar	GEO	GSE53960	http://www.ncbi.nlm.nih.gov/geo/query/acc.cgi?acc=GSE53960	Read mapping and quantification	GSM1328752	GEO	GSE53960	http://www.ncbi.nlm.nih.gov/geo/query/acc.cgi?acc=GSE53960
SEQC_Thm_M_104_1	RNA isolation	309	Construction of rRNA-depleted RNA-Seq libraries	RNA-Seq library sequencing	4	7	RNASeq285	GSE53960_RAW.tar	GEO	GSE53960	http://www.ncbi.nlm.nih.gov/geo/query/acc.cgi?acc=GSE53960	Read mapping and quantification	GSM1328753	GEO	GSE53960	http://www.ncbi.nlm.nih.gov/geo/query/acc.cgi?acc=GSE53960
SEQC_Thm_M_104_2	RNA isolation	109	Construction of rRNA-depleted RNA-Seq libraries	RNA-Seq library sequencing	2	3	RNASeq286	GSE53960_RAW.tar	GEO	GSE53960	http://www.ncbi.nlm.nih.gov/geo/query/acc.cgi?acc=GSE53960	Read mapping and quantification	GSM1328754	GEO	GSE53960	http://www.ncbi.nlm.nih.gov/geo/query/acc.cgi?acc=GSE53960
SEQC_Thm_M_104_3	RNA isolation	199	Construction of rRNA-depleted RNA-Seq libraries	RNA-Seq library sequencing	3	4	RNASeq287	GSE53960_RAW.tar	GEO	GSE53960	http://www.ncbi.nlm.nih.gov/geo/query/acc.cgi?acc=GSE53960	Read mapping and quantification	GSM1328755	GEO	GSE53960	http://www.ncbi.nlm.nih.gov/geo/query/acc.cgi?acc=GSE53960
SEQC_Thm_M_104_4	RNA isolation	149	Construction of rRNA-depleted RNA-Seq libraries	RNA-Seq library sequencing	2	7	RNASeq288	GSE53960_RAW.tar	GEO	GSE53960	http://www.ncbi.nlm.nih.gov/geo/query/acc.cgi?acc=GSE53960	Read mapping and quantification	GSM1328756	GEO	GSE53960	http://www.ncbi.nlm.nih.gov/geo/query/acc.cgi?acc=GSE53960
SEQC_Tst_M_002_1	RNA isolation	138	Construction of rRNA-depleted RNA-Seq libraries	RNA-Seq library sequencing	2	6	RNASeq289	GSE53960_RAW.tar	GEO	GSE53960	http://www.ncbi.nlm.nih.gov/geo/query/acc.cgi?acc=GSE53960	Read mapping and quantification	GSM1328757	GEO	GSE53960	http://www.ncbi.nlm.nih.gov/geo/query/acc.cgi?acc=GSE53960
SEQC_Tst_M_002_2	RNA isolation	318	Construction of rRNA-depleted RNA-Seq libraries	RNA-Seq library sequencing	4	8	RNASeq290	GSE53960_RAW.tar	GEO	GSE53960	http://www.ncbi.nlm.nih.gov/geo/query/acc.cgi?acc=GSE53960	Read mapping and quantification	GSM1328758	GEO	GSE53960	http://www.ncbi.nlm.nih.gov/geo/query/acc.cgi?acc=GSE53960
SEQC_Tst_M_002_3	RNA isolation	298	Construction of rRNA-depleted RNA-Seq libraries	RNA-Seq library sequencing	4	6	RNASeq291	GSE53960_RAW.tar	GEO	GSE53960	http://www.ncbi.nlm.nih.gov/geo/query/acc.cgi?acc=GSE53960	Read mapping and quantification	GSM1328759	GEO	GSE53960	http://www.ncbi.nlm.nih.gov/geo/query/acc.cgi?acc=GSE53960
SEQC_Tst_M_002_4	RNA isolation	228	Construction of rRNA-depleted RNA-Seq libraries	RNA-Seq library sequencing	3	7	RNASeq292	GSE53960_RAW.tar	GEO	GSE53960	http://www.ncbi.nlm.nih.gov/geo/query/acc.cgi?acc=GSE53960	Read mapping and quantification	GSM1328760	GEO	GSE53960	http://www.ncbi.nlm.nih.gov/geo/query/acc.cgi?acc=GSE53960
SEQC_Tst_M_006_1	RNA isolation	78	Construction of rRNA-depleted RNA-Seq libraries	RNA-Seq library sequencing	1	8	RNASeq293	GSE53960_RAW.tar	GEO	GSE53960	http://www.ncbi.nlm.nih.gov/geo/query/acc.cgi?acc=GSE53960	Read mapping and quantification	GSM1328761	GEO	GSE53960	http://www.ncbi.nlm.nih.gov/geo/query/acc.cgi?acc=GSE53960
SEQC_Tst_M_006_2	RNA isolation	68	Construction of rRNA-depleted RNA-Seq libraries	RNA-Seq library sequencing	1	7	RNASeq294	GSE53960_RAW.tar	GEO	GSE53960	http://www.ncbi.nlm.nih.gov/geo/query/acc.cgi?acc=GSE53960	Read mapping and quantification	GSM1328762	GEO	GSE53960	http://www.ncbi.nlm.nih.gov/geo/query/acc.cgi?acc=GSE53960
SEQC_Tst_M_006_3	RNA isolation	178	Construction of rRNA-depleted RNA-Seq libraries	RNA-Seq library sequencing	3	2	RNASeq295	GSE53960_RAW.tar	GEO	GSE53960	http://www.ncbi.nlm.nih.gov/geo/query/acc.cgi?acc=GSE53960	Read mapping and quantification	GSM1328763	GEO	GSE53960	http://www.ncbi.nlm.nih.gov/geo/query/acc.cgi?acc=GSE53960
SEQC_Tst_M_006_4	RNA isolation	158	Construction of rRNA-depleted RNA-Seq libraries	RNA-Seq library sequencing	2	8	RNASeq296	GSE53960_RAW.tar	GEO	GSE53960	http://www.ncbi.nlm.nih.gov/geo/query/acc.cgi?acc=GSE53960	Read mapping and quantification	GSM1328764	GEO	GSE53960	http://www.ncbi.nlm.nih.gov/geo/query/acc.cgi?acc=GSE53960
SEQC_Tst_M_021_1	RNA isolation	88	Construction of rRNA-depleted RNA-Seq libraries	RNA-Seq library sequencing	2	1	RNASeq297	GSE53960_RAW.tar	GEO	GSE53960	http://www.ncbi.nlm.nih.gov/geo/query/acc.cgi?acc=GSE53960	Read mapping and quantification	GSM1328765	GEO	GSE53960	http://www.ncbi.nlm.nih.gov/geo/query/acc.cgi?acc=GSE53960
SEQC_Tst_M_021_2	RNA isolation	48	Construction of rRNA-depleted RNA-Seq libraries	RNA-Seq library sequencing	1	5	RNASeq298	GSE53960_RAW.tar	GEO	GSE53960	http://www.ncbi.nlm.nih.gov/geo/query/acc.cgi?acc=GSE53960	Read mapping and quantification	GSM1328766	GEO	GSE53960	http://www.ncbi.nlm.nih.gov/geo/query/acc.cgi?acc=GSE53960
SEQC_Tst_M_021_3	RNA isolation	248	Construction of rRNA-depleted RNA-Seq libraries	RNA-Seq library sequencing	4	1	RNASeq299	GSE53960_RAW.tar	GEO	GSE53960	http://www.ncbi.nlm.nih.gov/geo/query/acc.cgi?acc=GSE53960	Read mapping and quantification	GSM1328767	GEO	GSE53960	http://www.ncbi.nlm.nih.gov/geo/query/acc.cgi?acc=GSE53960
SEQC_Tst_M_021_4	RNA isolation	268	Construction of rRNA-depleted RNA-Seq libraries	RNA-Seq library sequencing	4	3	RNASeq300	GSE53960_RAW.tar	GEO	GSE53960	http://www.ncbi.nlm.nih.gov/geo/query/acc.cgi?acc=GSE53960	Read mapping and quantification	GSM1328768	GEO	GSE53960	http://www.ncbi.nlm.nih.gov/geo/query/acc.cgi?acc=GSE53960
SEQC_Tst_M_104_1	RNA isolation	58	Construction of rRNA-depleted RNA-Seq libraries	RNA-Seq library sequencing	1	6	RNASeq301	GSE53960_RAW.tar	GEO	GSE53960	http://www.ncbi.nlm.nih.gov/geo/query/acc.cgi?acc=GSE53960	Read mapping and quantification	GSM1328769	GEO	GSE53960	http://www.ncbi.nlm.nih.gov/geo/query/acc.cgi?acc=GSE53960
SEQC_Tst_M_104_2	RNA isolation	38	Construction of rRNA-depleted RNA-Seq libraries	RNA-Seq library sequencing	1	4	RNASeq302	GSE53960_RAW.tar	GEO	GSE53960	http://www.ncbi.nlm.nih.gov/geo/query/acc.cgi?acc=GSE53960	Read mapping and quantification	GSM1328770	GEO	GSE53960	http://www.ncbi.nlm.nih.gov/geo/query/acc.cgi?acc=GSE53960
SEQC_Tst_M_104_3	RNA isolation	278	Construction of rRNA-depleted RNA-Seq libraries	RNA-Seq library sequencing	4	4	RNASeq303	GSE53960_RAW.tar	GEO	GSE53960	http://www.ncbi.nlm.nih.gov/geo/query/acc.cgi?acc=GSE53960	Read mapping and quantification	GSM1328771	GEO	GSE53960	http://www.ncbi.nlm.nih.gov/geo/query/acc.cgi?acc=GSE53960
SEQC_Tst_M_104_4	RNA isolation	238	Construction of rRNA-depleted RNA-Seq libraries	RNA-Seq library sequencing	3	8	RNASeq304	GSE53960_RAW.tar	GEO	GSE53960	http://www.ncbi.nlm.nih.gov/geo/query/acc.cgi?acc=GSE53960	Read mapping and quantification	GSM1328772	GEO	GSE53960	http://www.ncbi.nlm.nih.gov/geo/query/acc.cgi?acc=GSE53960
SEQC_Utr_F_002_1	RNA isolation	8	Construction of rRNA-depleted RNA-Seq libraries	RNA-Seq library sequencing	1	1	RNASeq305	GSE53960_RAW.tar	GEO	GSE53960	http://www.ncbi.nlm.nih.gov/geo/query/acc.cgi?acc=GSE53960	Read mapping and quantification	GSM1328773	GEO	GSE53960	http://www.ncbi.nlm.nih.gov/geo/query/acc.cgi?acc=GSE53960
SEQC_Utr_F_002_2	RNA isolation	148	Construction of rRNA-depleted RNA-Seq libraries	RNA-Seq library sequencing	2	7	RNASeq306	GSE53960_RAW.tar	GEO	GSE53960	http://www.ncbi.nlm.nih.gov/geo/query/acc.cgi?acc=GSE53960	Read mapping and quantification	GSM1328774	GEO	GSE53960	http://www.ncbi.nlm.nih.gov/geo/query/acc.cgi?acc=GSE53960
SEQC_Utr_F_002_3	RNA isolation	98	Construction of rRNA-depleted RNA-Seq libraries	RNA-Seq library sequencing	2	2	RNASeq307	GSE53960_RAW.tar	GEO	GSE53960	http://www.ncbi.nlm.nih.gov/geo/query/acc.cgi?acc=GSE53960	Read mapping and quantification	GSM1328775	GEO	GSE53960	http://www.ncbi.nlm.nih.gov/geo/query/acc.cgi?acc=GSE53960
SEQC_Utr_F_002_4	RNA isolation	218	Construction of rRNA-depleted RNA-Seq libraries	RNA-Seq library sequencing	3	6	RNASeq308	GSE53960_RAW.tar	GEO	GSE53960	http://www.ncbi.nlm.nih.gov/geo/query/acc.cgi?acc=GSE53960	Read mapping and quantification	GSM1328776	GEO	GSE53960	http://www.ncbi.nlm.nih.gov/geo/query/acc.cgi?acc=GSE53960
SEQC_Utr_F_006_1	RNA isolation	118	Construction of rRNA-depleted RNA-Seq libraries	RNA-Seq library sequencing	2	4	RNASeq309	GSE53960_RAW.tar	GEO	GSE53960	http://www.ncbi.nlm.nih.gov/geo/query/acc.cgi?acc=GSE53960	Read mapping and quantification	GSM1328777	GEO	GSE53960	http://www.ncbi.nlm.nih.gov/geo/query/acc.cgi?acc=GSE53960
SEQC_Utr_F_006_2	RNA isolation	168	Construction of rRNA-depleted RNA-Seq libraries	RNA-Seq library sequencing	3	1	RNASeq310	GSE53960_RAW.tar	GEO	GSE53960	http://www.ncbi.nlm.nih.gov/geo/query/acc.cgi?acc=GSE53960	Read mapping and quantification	GSM1328778	GEO	GSE53960	http://www.ncbi.nlm.nih.gov/geo/query/acc.cgi?acc=GSE53960
SEQC_Utr_F_006_3	RNA isolation	198	Construction of rRNA-depleted RNA-Seq libraries	RNA-Seq library sequencing	3	4	RNASeq311	GSE53960_RAW.tar	GEO	GSE53960	http://www.ncbi.nlm.nih.gov/geo/query/acc.cgi?acc=GSE53960	Read mapping and quantification	GSM1328779	GEO	GSE53960	http://www.ncbi.nlm.nih.gov/geo/query/acc.cgi?acc=GSE53960
SEQC_Utr_F_006_4	RNA isolation	18	Construction of rRNA-depleted RNA-Seq libraries	RNA-Seq library sequencing	1	2	RNASeq312	GSE53960_RAW.tar	GEO	GSE53960	http://www.ncbi.nlm.nih.gov/geo/query/acc.cgi?acc=GSE53960	Read mapping and quantification	GSM1328780	GEO	GSE53960	http://www.ncbi.nlm.nih.gov/geo/query/acc.cgi?acc=GSE53960
SEQC_Utr_F_021_1	RNA isolation	128	Construction of rRNA-depleted RNA-Seq libraries	RNA-Seq library sequencing	2	5	RNASeq313	GSE53960_RAW.tar	GEO	GSE53960	http://www.ncbi.nlm.nih.gov/geo/query/acc.cgi?acc=GSE53960	Read mapping and quantification	GSM1328781	GEO	GSE53960	http://www.ncbi.nlm.nih.gov/geo/query/acc.cgi?acc=GSE53960
SEQC_Utr_F_021_2	RNA isolation	208	Construction of rRNA-depleted RNA-Seq libraries	RNA-Seq library sequencing	3	5	RNASeq314	GSE53960_RAW.tar	GEO	GSE53960	http://www.ncbi.nlm.nih.gov/geo/query/acc.cgi?acc=GSE53960	Read mapping and quantification	GSM1328782	GEO	GSE53960	http://www.ncbi.nlm.nih.gov/geo/query/acc.cgi?acc=GSE53960
SEQC_Utr_F_021_3	RNA isolation	108	Construction of rRNA-depleted RNA-Seq libraries	RNA-Seq library sequencing	2	3	RNASeq315	GSE53960_RAW.tar	GEO	GSE53960	http://www.ncbi.nlm.nih.gov/geo/query/acc.cgi?acc=GSE53960	Read mapping and quantification	GSM1328783	GEO	GSE53960	http://www.ncbi.nlm.nih.gov/geo/query/acc.cgi?acc=GSE53960
SEQC_Utr_F_021_4	RNA isolation	308	Construction of rRNA-depleted RNA-Seq libraries	RNA-Seq library sequencing	4	7	RNASeq316	GSE53960_RAW.tar	GEO	GSE53960	http://www.ncbi.nlm.nih.gov/geo/query/acc.cgi?acc=GSE53960	Read mapping and quantification	GSM1328784	GEO	GSE53960	http://www.ncbi.nlm.nih.gov/geo/query/acc.cgi?acc=GSE53960
SEQC_Utr_F_104_1	RNA isolation	188	Construction of rRNA-depleted RNA-Seq libraries	RNA-Seq library sequencing	3	3	RNASeq317	GSE53960_RAW.tar	GEO	GSE53960	http://www.ncbi.nlm.nih.gov/geo/query/acc.cgi?acc=GSE53960	Read mapping and quantification	GSM1328785	GEO	GSE53960	http://www.ncbi.nlm.nih.gov/geo/query/acc.cgi?acc=GSE53960
SEQC_Utr_F_104_2	RNA isolation	258	Construction of rRNA-depleted RNA-Seq libraries	RNA-Seq library sequencing	4	2	RNASeq318	GSE53960_RAW.tar	GEO	GSE53960	http://www.ncbi.nlm.nih.gov/geo/query/acc.cgi?acc=GSE53960	Read mapping and quantification	GSM1328786	GEO	GSE53960	http://www.ncbi.nlm.nih.gov/geo/query/acc.cgi?acc=GSE53960
SEQC_Utr_F_104_3	RNA isolation	288	Construction of rRNA-depleted RNA-Seq libraries	RNA-Seq library sequencing	4	5	RNASeq319	GSE53960_RAW.tar	GEO	GSE53960	http://www.ncbi.nlm.nih.gov/geo/query/acc.cgi?acc=GSE53960	Read mapping and quantification	GSM1328787	GEO	GSE53960	http://www.ncbi.nlm.nih.gov/geo/query/acc.cgi?acc=GSE53960
SEQC_Utr_F_104_4	RNA isolation	28	Construction of rRNA-depleted RNA-Seq libraries	RNA-Seq library sequencing	1	3	RNASeq320	GSE53960_RAW.tar	GEO	GSE53960	http://www.ncbi.nlm.nih.gov/geo/query/acc.cgi?acc=GSE53960	Read mapping and quantification	GSM1328788	GEO	GSE53960	http://www.ncbi.nlm.nih.gov/geo/query/acc.cgi?acc=GSE53960
