# Supplementary material for: Comprehensive RNA-Seq transcriptomic profiling across 11 organs, 4 ages, and 2 sexes of Fischer 344 rats
Source: Sci Data. 2014 Jun 24;1:140013. doi: 10.1038/sdata.2014.13 (PMC4381750; doi:10.1038/sdata.2014.13)
Supplement: Supplementary File 1 [file sdata201413-s2.xls]

## Sheet: Supplementary File 1_20140226
		Supplementary File 1. Sample source, RNA and library quality, and sequencing information of 320 samples.
Sample_ID	Libray_Processing_Order	RNA_Sample_ID	Flowcell	Lane	ERCC_Mix	BarCode	RNA_A260.A280_Ratio	RNA_RIN	Library_Con_ng.ul	Organ	Organ_Abbr_2chars	Organ_Abbr_3chars	Age_Week	Sex	Replicate	Sample_Name_Alt	Genome_Ratio	Aceview_Ratio	ERCC_Ratio	rRNA_Ratio	Total_Reads
Adr_F_002_1	95	130	2	2	M1	11	1.97	9.3	34.2	Adrenal	Ad	Adr	2	F	1	Ad_F_2_1	0.907809	0.368091	0.00652962	0.0792757	32893912
Adr_F_002_2	125	138	2	5	M1	5	1.99	9.1	34.7	Adrenal	Ad	Adr	2	F	2	Ad_F_2_2	0.903224	0.35331	0.00697071	0.081674	34216259
Adr_F_002_3	195	146	3	4	M1	3	2	9.5	37.1	Adrenal	Ad	Adr	2	F	3	Ad_F_2_3	0.905964	0.386282	0.00566992	0.0610256	40353070
Adr_F_002_4	65	154	1	7	M1	5	1.99	8.5	34.5	Adrenal	Ad	Adr	2	F	4	Ad_F_2_4	0.904932	0.368222	0.00653164	0.0692311	38142330
Adr_F_006_1	315	132	4	8	M1	3	1.99	9.4	41.7	Adrenal	Ad	Adr	6	F	1	Ad_F_6_1	0.884945	0.373099	0.00622601	0.111908	42169397
Adr_F_006_2	55	140	1	6	M1	7	2.02	9.3	32.4	Adrenal	Ad	Adr	6	F	2	Ad_F_6_2	0.890002	0.369244	0.00653442	0.104647	41031429
Adr_F_006_3	115	148	2	4	M1	7	2.02	9.5	34.7	Adrenal	Ad	Adr	6	F	3	Ad_F_6_3	0.885225	0.356207	0.00729101	0.101049	42537053
Adr_F_006_4	285	156	4	5	M1	9	2.02	8.9	34.2	Adrenal	Ad	Adr	6	F	4	Ad_F_6_4	0.88354	0.502218	0.00491539	0.077031	40723528
Adr_F_021_1	275	134	4	4	M1	11	1.89	9.5	35.8	Adrenal	Ad	Adr	21	F	1	Ad_F_21_1	0.880462	0.359938	0.00635611	0.129329	56640235
Adr_F_021_2	235	142	3	8	M1	7	1.93	9.5	36.5	Adrenal	Ad	Adr	21	F	2	Ad_F_21_2	0.878447	0.374893	0.00506482	0.12501	63167739
Adr_F_021_3	45	150	1	5	M1	9	1.89	9.5	32.4	Adrenal	Ad	Adr	21	F	3	Ad_F_21_3	0.868982	0.34977	0.00647047	0.154818	33336402
Adr_F_021_4	225	158	3	7	M1	9	1.89	9	35.2	Adrenal	Ad	Adr	21	F	4	Ad_F_21_4	0.869829	0.468982	0.00332077	0.117628	49973385
Adr_F_104_1	205	136	3	5	M1	1	2.01	9.5	33.5	Adrenal	Ad	Adr	104	F	1	Ad_F_100_1	0.895326	0.358425	0.00528342	0.0948067	50959286
Adr_F_104_2	85	144	2	1	M1	1	2	9.2	35	Adrenal	Ad	Adr	104	F	2	Ad_F_100_2	0.891805	0.354348	0.00733807	0.113261	39499844
Adr_F_104_3	155	152	2	8	M1	11	1.99	8.9	44.1	Adrenal	Ad	Adr	104	F	3	Ad_F_100_3	0.893202	0.372652	0.00685242	0.106291	30406326
Adr_F_104_4	165	160	3	1	M1	9	1.99	8.8	35	Adrenal	Ad	Adr	104	F	4	Ad_F_100_4	0.885139	0.360285	0.00767913	0.104501	44512172
Adr_M_002_1	215	129	3	6	M1	11	1.95	9.2	34	Adrenal	Ad	Adr	2	M	1	Ad_M_2_1	0.909844	0.361146	0.0035488	0.0725874	43217205
Adr_M_002_2	255	137	4	2	M1	3	2.04	9.4	38	Adrenal	Ad	Adr	2	M	2	Ad_M_2_2	0.904603	0.372303	0.00712086	0.0739959	34086099
Adr_M_002_3	265	145	4	3	M1	1	1.98	9.1	35.7	Adrenal	Ad	Adr	2	M	3	Ad_M_2_3	0.901439	0.37505	0.00790466	0.0804393	54623694
Adr_M_002_4	105	153	2	3	M1	9	2.02	8.9	31.3	Adrenal	Ad	Adr	2	M	4	Ad_M_2_4	0.905618	0.478192	0.00760551	0.0577412	58382411
Adr_M_006_1	295	131	4	6	M1	7	2	9.4	34	Adrenal	Ad	Adr	6	M	1	Ad_M_6_1	0.886731	0.374263	0.00601454	0.0980876	47795886
Adr_M_006_2	245	139	4	1	M1	5	1.99	9.3	39.1	Adrenal	Ad	Adr	6	M	2	Ad_M_6_2	0.873018	0.357619	0.00714289	0.110932	39095817
Adr_M_006_3	185	147	3	3	M1	5	2.01	9.5	36.2	Adrenal	Ad	Adr	6	M	3	Ad_M_6_3	0.880173	0.366937	0.00638575	0.110468	58990226
Adr_M_006_4	305	155	4	7	M1	5	2	9	33.1	Adrenal	Ad	Adr	6	M	4	Ad_M_6_4	0.88602	0.509914	0.00488783	0.0789005	58471533
Adr_M_021_1	35	133	1	4	M1	11	1.95	8.6	30.4	Adrenal	Ad	Adr	21	M	1	Ad_M_21_1	0.894614	0.373278	0.00748007	0.114191	38592942
Adr_M_021_2	145	141	2	7	M1	1	1.96	9.5	40.2	Adrenal	Ad	Adr	21	M	2	Ad_M_21_2	0.898465	0.378427	0.0067364	0.0928889	42966993
Adr_M_021_3	175	149	3	2	M1	7	1.99	9.2	37.7	Adrenal	Ad	Adr	21	M	3	Ad_M_21_3	0.87046	0.36535	0.00729967	0.125234	53013485
Adr_M_021_4	5	157	1	1	M1	5	1.94	9	32.9	Adrenal	Ad	Adr	21	M	4	Ad_M_21_4	0.890249	0.384979	0.00885075	0.09991	40308635
Adr_M_104_1	75	135	1	8	M1	3	1.99	9.5	34.1	Adrenal	Ad	Adr	104	M	1	Ad_M_100_1	0.891884	0.373854	0.00752533	0.100393	34273669
Adr_M_104_2	25	143	1	3	M1	1	1.99	9.4	32.2	Adrenal	Ad	Adr	104	M	2	Ad_M_100_2	0.892923	0.510673	0.00774151	0.0732063	57005782
Adr_M_104_3	135	151	2	6	M1	3	2.02	8.8	36.4	Adrenal	Ad	Adr	104	M	3	Ad_M_100_3	0.894065	0.377084	0.0079087	0.0946588	28975806
Adr_M_104_4	15	159	1	2	M1	3	1.99	8.9	28.9	Adrenal	Ad	Adr	104	M	4	Ad_M_100_4	0.889846	0.385206	0.00927552	0.105258	33413724
Brn_F_002_1	43	66	1	5	M1	7	2.05	9.9	32.1	Brain	Br	Brn	2	F	1	Br_F_2_1	0.902753	0.365207	0.00884038	0.0751545	40243776
Brn_F_002_2	223	74	3	7	M1	7	2.04	9.6	34.6	Brain	Br	Brn	2	F	2	Br_F_2_2	0.901539	0.478506	0.0038968	0.0613504	55894697
Brn_F_002_3	133	82	2	6	M1	1	2.04	9.1	27.4	Brain	Br	Brn	2	F	3	Br_F_2_3	0.897962	0.372521	0.0093242	0.084155	52132882
Brn_F_002_4	213	90	3	6	M1	9	2.06	10	36.4	Brain	Br	Brn	2	F	4	Br_F_2_4	0.900737	0.34744	0.00546262	0.0791414	46304026
Brn_F_006_1	303	68	4	7	M1	3	2.05	9.1	37	Brain	Br	Brn	6	F	1	Br_F_6_1	0.893263	0.509443	0.00519046	0.0659563	36770720
Brn_F_006_2	284	108	4	5	M1	8	2.04	9.3	32.3	Brain	Br	Brn	6	F	2	Br_F_6_2	0.874968	0.510873	0.00637916	0.0646099	40981364
Brn_F_006_3	273	84	4	4	M1	9	2.06	9	37.6	Brain	Br	Brn	6	F	3	Br_F_6_3	0.888646	0.381116	0.00974391	0.0861158	42839368
Brn_F_006_4	283	92	4	5	M1	7	2.05	9.7	32.7	Brain	Br	Brn	6	F	4	Br_F_6_4	0.896521	0.496783	0.00572798	0.0679799	45933093
Brn_F_021_1	63	70	1	7	M1	3	2.02	9.5	36.7	Brain	Br	Brn	21	F	1	Br_F_21_1	0.898269	0.374551	0.00923102	0.0850638	30816305
Brn_F_021_2	163	78	3	1	M1	7	1.87	9.1	37.8	Brain	Br	Brn	21	F	2	Br_F_21_2	0.892893	0.36533	0.00804091	0.100329	56085643
Brn_F_021_3	153	86	2	8	M1	9	1.9	9.1	41	Brain	Br	Brn	21	F	3	Br_F_21_3	0.90145	0.374991	0.00692427	0.0933783	37425957
Brn_F_021_4	123	94	2	5	M1	3	1.87	9.6	34.3	Brain	Br	Brn	21	F	4	Br_F_21_4	0.904577	0.335966	0.00695109	0.0856618	30959602
Brn_F_104_1	103	72	2	3	M1	7	2.04	9.3	35	Brain	Br	Brn	104	F	1	Br_F_100_1	0.740674	0.412757	0.00712519	0.0765031	56057901
Brn_F_104_2	253	80	4	2	M1	1	1.91	9.2	34.3	Brain	Br	Brn	104	F	2	Br_F_100_2	0.897473	0.366417	0.00764395	0.0944435	47681218
Brn_F_104_3	233	88	3	8	M1	5	1.96	9.7	35.5	Brain	Br	Brn	104	F	3	Br_F_100_3	0.897705	0.371463	0.00508095	0.0853614	65666976
Brn_F_104_4	173	96	3	2	M1	5	1.97	9.6	35.1	Brain	Br	Brn	104	F	4	Br_F_100_4	0.899151	0.364214	0.00762342	0.0773945	66613288
Brn_M_002_1	3	65	1	1	M1	3	2.06	10	27.5	Brain	Br	Brn	2	M	1	Br_M_2_1	0.895402	0.373026	0.0118469	0.089711	29965640
Brn_M_002_2	23	73	1	3	M1	11	2.04	9.9	22.4	Brain	Br	Brn	2	M	2	Br_M_2_2	0.892135	0.469029	0.0092376	0.0719187	51323751
Brn_M_002_3	263	81	4	3	M1	11	2.06	9.6	35.8	Brain	Br	Brn	2	M	3	Br_M_2_3	0.899408	0.367242	0.00923589	0.0696295	57541039
Brn_M_002_4	83	89	2	1	M1	11	2.03	9.9	33	Brain	Br	Brn	2	M	4	Br_M_2_4	0.906235	0.368494	0.00881545	0.0690937	33250363
Brn_M_006_1	313	67	4	8	M1	1	2.05	9.6	38.1	Brain	Br	Brn	6	M	1	Br_M_6_1	0.901196	0.360982	0.0062468	0.0790382	45953040
Brn_M_006_2	293	75	4	6	M1	5	1.93	9.3	34.2	Brain	Br	Brn	6	M	2	Br_M_6_2	0.900528	0.353765	0.00590321	0.0775185	56030679
Brn_M_006_3	113	83	2	4	M1	5	2.08	9.1	37.8	Brain	Br	Brn	6	M	3	Br_M_6_3	0.888733	0.353516	0.0091284	0.0933239	35332949
Brn_M_006_4	243	91	4	1	M1	3	2.03	9.4	38.4	Brain	Br	Brn	6	M	4	Br_M_6_4	0.897252	0.36065	0.0095346	0.085034	35757661
Brn_M_021_1	193	69	3	4	M1	1	2.03	9.6	38.4	Brain	Br	Brn	21	M	1	Br_M_21_1	0.90258	0.359463	0.00745076	0.0811879	46611957
Brn_M_021_2	93	77	2	2	M1	9	1.98	8.9	34.1	Brain	Br	Brn	21	M	2	Br_M_21_2	0.895857	0.370608	0.0111273	0.0888045	33650904
Brn_M_021_3	73	85	1	8	M1	1	2.05	9.2	33.6	Brain	Br	Brn	21	M	3	Br_M_21_3	0.893951	0.373826	0.00978096	0.0955124	39897816
Brn_M_021_4	143	93	2	7	M1	11	2.04	9.2	42.8	Brain	Br	Brn	21	M	4	Br_M_21_4	0.904024	0.372029	0.00733018	0.0899457	34318172
Brn_M_104_1	203	71	3	5	M1	11	1.93	9.5	33.6	Brain	Br	Brn	104	M	1	Br_M_100_1	0.907996	0.329672	0.00511772	0.0816727	45048861
Brn_M_104_2	53	79	1	6	M1	5	1.92	9.3	39.3	Brain	Br	Brn	104	M	2	Br_M_100_2	0.899611	0.375693	0.00787933	0.0811682	36847461
Brn_M_104_3	33	87	1	4	M1	9	1.96	9.5	30.8	Brain	Br	Brn	104	M	3	Br_M_100_3	0.890325	0.379168	0.00925011	0.110434	34192975
Brn_M_104_4	183	95	3	3	M1	3	2.05	9.3	37.6	Brain	Br	Brn	104	M	4	Br_M_100_4	0.903206	0.367727	0.00743346	0.0806151	40326338
Hrt_F_002_1	106	162	2	3	M2	10	1.96	9.4	32.3	Heart	He	Hrt	2	F	1	He_F_2_1	0.843689	0.400206	0.00579419	0.158122	71753459
Hrt_F_002_2	66	170	1	7	M2	6	1.91	9.5	35.6	Heart	He	Hrt	2	F	2	He_F_2_2	0.847477	0.312234	0.00766179	0.170786	34698255
Hrt_F_002_3	176	178	3	2	M2	8	1.84	9.3	38.1	Heart	He	Hrt	2	F	3	He_F_2_3	0.855127	0.313811	0.0074134	0.161753	53175352
Hrt_F_002_4	6	186	1	1	M2	6	1.91	9.1	30.7	Heart	He	Hrt	2	F	4	He_F_2_4	0.842243	0.305901	0.00943632	0.189755	41243912
Hrt_F_006_1	196	164	3	4	M2	4	2.04	9.3	36.9	Heart	He	Hrt	6	F	1	He_F_6_1	0.807465	0.336504	0.0144951	0.191403	52332678
Hrt_F_006_2	46	172	1	5	M2	10	2.04	9.3	31.7	Heart	He	Hrt	6	F	2	He_F_6_2	0.829384	0.302643	0.00946789	0.23304	42882028
Hrt_F_006_3	236	180	3	8	M2	8	1.95	9	39.3	Heart	He	Hrt	6	F	3	He_F_6_3	0.837918	0.307273	0.00564172	0.209849	62408439
Hrt_F_006_4	246	188	4	1	M2	6	2.06	8.9	35.1	Heart	He	Hrt	6	F	4	He_F_6_4	0.829522	0.322203	0.00930667	0.216955	51750887
Hrt_F_021_1	76	166	1	8	M2	4	2.01	9	37	Heart	He	Hrt	21	F	1	He_F_21_1	0.838917	0.315921	0.00687803	0.200296	38346452
Hrt_F_021_2	256	174	4	2	M2	4	2.01	8.8	36.9	Heart	He	Hrt	21	F	2	He_F_21_2	0.8334	0.31549	0.00789028	0.197595	45833002
Hrt_F_021_3	16	182	1	2	M2	4	2	8.8	31.7	Heart	He	Hrt	21	F	3	He_F_21_3	0.823037	0.304049	0.00939412	0.214076	33774162
Hrt_F_021_4	316	190	4	8	M2	4	1.98	8.7	38.6	Heart	He	Hrt	21	F	4	He_F_21_4	0.839239	0.326619	0.00683815	0.185969	49682374
Hrt_F_104_1	306	168	4	7	M2	6	2.01	9.1	34.9	Heart	He	Hrt	104	F	1	He_F_100_1	0.830637	0.433604	0.00622088	0.168956	51186027
Hrt_F_104_2	56	176	1	6	M2	8	2.02	8.7	35.4	Heart	He	Hrt	104	F	2	He_F_100_2	0.840927	0.327078	0.00938943	0.199044	36461517
Hrt_F_104_3	96	184	2	2	M2	12	2.04	8.8	32.8	Heart	He	Hrt	104	F	3	He_F_100_3	0.832846	0.301972	0.0101509	0.227556	42692898
Hrt_F_104_4	146	192	2	7	M2	2	2	8.7	41.1	Heart	He	Hrt	104	F	4	He_F_100_4	0.835876	0.310242	0.00670353	0.225822	43540195
Hrt_M_002_1	286	161	4	5	M2	10	2.06	9.7	32.1	Heart	He	Hrt	2	M	1	He_M_2_1	0.847959	0.431516	0.00569993	0.132779	53390578
Hrt_M_002_2	206	169	3	5	M2	2	2.04	9.5	33.3	Heart	He	Hrt	2	M	2	He_M_2_2	0.853836	0.327329	0.00654131	0.159547	60430937
Hrt_M_002_3	166	177	3	1	M2	10	2.07	9.5	36.4	Heart	He	Hrt	2	M	3	He_M_2_3	0.844771	0.312036	0.00894482	0.170153	49064469
Hrt_M_002_4	226	185	3	7	M2	10	2.06	9.2	35.6	Heart	He	Hrt	2	M	4	He_M_2_4	0.850757	0.434359	0.00529359	0.12704	51566182
Hrt_M_006_1	276	163	4	4	M2	12	2.05	9	33.7	Heart	He	Hrt	6	M	1	He_M_6_1	0.828303	0.317252	0.00971029	0.211747	57904914
Hrt_M_006_2	126	171	2	5	M2	6	2.04	9.1	36.2	Heart	He	Hrt	6	M	2	He_M_6_2	0.825822	0.299771	0.00832919	0.233543	36396595
Hrt_M_006_3	136	179	2	6	M2	4	2.03	9.2	34.9	Heart	He	Hrt	6	M	3	He_M_6_3	0.827638	0.317645	0.00805261	0.217362	39431813
Hrt_M_006_4	36	187	1	4	M2	12	2.04	8.7	32.3	Heart	He	Hrt	6	M	4	He_M_6_4	0.827102	0.313955	0.0118861	0.227373	48413209
Hrt_M_021_1	26	165	1	3	M2	2	2.02	8.7	27	Heart	He	Hrt	21	M	1	He_M_21_1	0.803128	0.383309	0.0211971	0.196942	56776103
Hrt_M_021_2	116	173	2	4	M2	8	2.02	8.7	33.6	Heart	He	Hrt	21	M	2	He_M_21_2	0.827245	0.293771	0.0100849	0.222167	39049562
Hrt_M_021_3	216	181	3	6	M2	12	2	8.7	35.3	Heart	He	Hrt	21	M	3	He_M_21_3	0.835547	0.305008	0.0064473	0.213968	52427869
Hrt_M_021_4	266	189	4	3	M2	2	2.02	8.5	36.1	Heart	He	Hrt	21	M	4	He_M_21_4	0.830437	0.31432	0.00916051	0.215023	57888428
Hrt_M_104_1	186	167	3	3	M2	6	1.94	8.7	37	Heart	He	Hrt	104	M	1	He_M_100_1	0.827438	0.326342	0.00875961	0.21449	54938916
Hrt_M_104_2	156	175	2	8	M2	12	2.03	8.9	39.9	Heart	He	Hrt	104	M	2	He_M_100_2	0.851488	0.329009	0.00716615	0.194885	40866129
Hrt_M_104_3	86	183	2	1	M2	2	1.96	8.6	34.1	Heart	He	Hrt	104	M	3	He_M_100_3	0.846998	0.331335	0.0100369	0.191847	39569732
Hrt_M_104_4	296	191	4	6	M2	8	2.01	8.6	34.6	Heart	He	Hrt	104	M	4	He_M_100_4	0.845638	0.331115	0.00812966	0.181559	51692814
Kdn_F_002_1	317	194	4	8	M2	5	2.04	9.3	38.9	Kidney	Ki	Kdn	2	F	1	Ki_F_2_1	0.898004	0.383502	0.00699134	0.0771161	53808204
Kdn_F_002_2	77	202	1	8	M2	5	2.01	8	37.1	Kidney	Ki	Kdn	2	F	2	Ki_F_2_2	0.880587	0.347537	0.00851647	0.107062	33119938
Kdn_F_002_3	67	210	1	7	M2	7	2.02	8.5	34	Kidney	Ki	Kdn	2	F	3	Ki_F_2_3	0.901881	0.363549	0.00712058	0.0745924	41484642
Kdn_F_002_4	207	218	3	5	M2	3	2	8.8	33.1	Kidney	Ki	Kdn	2	F	4	Ki_F_2_4	0.908059	0.37306	0.00556353	0.068824	51461396
Kdn_F_006_1	227	196	3	7	M2	11	2.04	8.8	36	Kidney	Ki	Kdn	6	F	1	Ki_F_6_1	0.879377	0.503451	0.00524216	0.0941215	39090168
Kdn_F_006_2	287	204	4	5	M2	11	1.95	8.5	32.4	Kidney	Ki	Kdn	6	F	2	Ki_F_6_2	0.880622	0.52046	0.00594422	0.0832699	43344456
Kdn_F_006_3	117	212	2	4	M2	9	1.97	8.5	31.4	Kidney	Ki	Kdn	6	F	3	Ki_F_6_3	0.885573	0.399639	0.0093741	0.103047	44729763
Kdn_F_006_4	237	220	3	8	M2	9	2.05	9	42.8	Kidney	Ki	Kdn	6	F	4	Ki_F_6_4	0.874487	0.40094	0.0072166	0.121239	46056348
Kdn_F_021_1	187	198	3	3	M2	7	1.96	8.6	35.7	Kidney	Ki	Kdn	21	F	1	Ki_F_21_1	0.88869	0.382987	0.00717703	0.116036	56071180
Kdn_F_021_2	297	206	4	6	M2	9	2.03	8.3	33.7	Kidney	Ki	Kdn	21	F	2	Ki_F_21_2	0.884195	0.392354	0.00807499	0.112716	46382154
Kdn_F_021_3	177	214	3	2	M2	9	2.02	8.5	42.4	Kidney	Ki	Kdn	21	F	3	Ki_F_21_3	0.881898	0.383084	0.00899048	0.109227	43488475
Kdn_F_021_4	247	222	4	1	M2	7	1.99	8.7	35.4	Kidney	Ki	Kdn	21	F	4	Ki_F_21_4	0.890932	0.39247	0.00806993	0.102886	48089114
Kdn_F_104_1	57	200	1	6	M2	9	1.94	8.8	29.9	Kidney	Ki	Kdn	104	F	1	Ki_F_100_1	0.89108	0.395043	0.00880415	0.108819	42324958
Kdn_F_104_2	137	208	2	6	M2	5	1.99	8.2	36.2	Kidney	Ki	Kdn	104	F	2	Ki_F_100_2	0.893257	0.385719	5.43908e-05	0.120582	39783536
Kdn_F_104_3	217	216	3	6	M2	1	1.98	8.6	34.3	Kidney	Ki	Kdn	104	F	3	Ki_F_100_3	0.893098	0.384875	0.00663854	0.0927462	53702805
Kdn_F_104_4	167	224	3	1	M2	11	1.98	9.6	39.1	Kidney	Ki	Kdn	104	F	4	Ki_F_100_4	0.887304	0.374101	0.00852146	0.1191	46123420
Kdn_M_002_1	107	193	2	3	M2	11	2.01	8.6	33.3	Kidney	Ki	Kdn	2	M	1	Ki_M_2_1	0.901268	0.45102	0.00702603	0.0661199	48304048
Kdn_M_002_2	267	201	4	3	M2	3	1.99	9	36.2	Kidney	Ki	Kdn	2	M	2	Ki_M_2_2	0.902057	0.365511	0.00698382	0.0722367	43849613
Kdn_M_002_3	27	209	1	3	M2	3	1.99	9.3	33.6	Kidney	Ki	Kdn	2	M	3	Ki_M_2_3	0.898496	0.450987	0.00760079	0.0639214	48712708
Kdn_M_002_4	257	217	4	2	M2	5	1.96	9.3	35.6	Kidney	Ki	Kdn	2	M	4	Ki_M_2_4	0.905124	0.369702	0.00653654	0.0701819	50088874
Kdn_M_006_1	127	195	2	5	M2	7	2.03	8.8	31.4	Kidney	Ki	Kdn	6	M	1	Ki_M_6_1	0.873878	0.374378	0.00818065	0.119631	41358648
Kdn_M_006_2	147	203	2	7	M2	3	2.04	8.5	38.8	Kidney	Ki	Kdn	6	M	2	Ki_M_6_2	0.878907	0.382712	0.00987077	0.113876	28757350
Kdn_M_006_3	197	211	3	4	M2	5	2.05	8.2	39.1	Kidney	Ki	Kdn	6	M	3	Ki_M_6_3	0.878113	0.409587	0.00849496	0.113454	60615179
Kdn_M_006_4	17	219	1	2	M2	5	2.03	9	30.6	Kidney	Ki	Kdn	6	M	4	Ki_M_6_4	0.877122	0.399564	0.0108942	0.126102	41410588
Kdn_M_021_1	277	197	4	4	M2	1	2.05	8.5	34.1	Kidney	Ki	Kdn	21	M	1	Ki_M_21_1	0.882932	0.399451	0.00914338	0.114315	53656853
Kdn_M_021_2	37	205	1	4	M2	1	1.88	8.3	32.9	Kidney	Ki	Kdn	21	M	2	Ki_M_21_2	0.87962	0.394061	0.00990346	0.135433	44502793
Kdn_M_021_3	7	213	1	1	M2	7	2.04	8.1	30.6	Kidney	Ki	Kdn	21	M	3	Ki_M_21_3	0.874718	0.404535	0.012147	0.131311	40315290
Kdn_M_021_4	87	221	2	1	M2	3	1.89	8.9	39.8	Kidney	Ki	Kdn	21	M	4	Ki_M_21_4	0.88367	0.3764	0.0085697	0.12497	29696035
Kdn_M_104_1	307	199	4	7	M2	7	1.92	8.3	32.8	Kidney	Ki	Kdn	104	M	1	Ki_M_100_1	0.89398	0.506789	0.00493332	0.0797506	56835940
Kdn_M_104_2	321	207	/	/	M2	/	/	/	/	Kidney	Ki	Kdn	104	M	2	Ki_M_100_2	0.873885	0.599773	0.00332034	0.0670952	97864638	re-done
Kdn_M_104_3	322	215	/	/	M2	/	/	/	/	Kidney	Ki	Kdn	104	M	3	Ki_M_100_3	0.880889	0.599199	0.00381605	0.0743443	81728379	re-done
Kdn_M_104_4	157	223	2	8	M2	1	1.95	8.9	39.3	Kidney	Ki	Kdn	104	M	4	Ki_M_100_4	0.894113	0.399275	0.00687381	0.104741	42669039
Lng_F_002_1	10	290	1	1	M2	10	2.05	9.5	28	Lung	Lu	Lng	2	F	1	Lu_F_2_1	0.917492	0.40067	0.010876	0.0432114	41533777
Lng_F_002_2	260	298	4	2	M2	8	2.04	9.3	34.1	Lung	Lu	Lng	2	F	2	Lu_F_2_2	0.921043	0.385573	0.00716311	0.0343215	48734095
Lng_F_002_3	180	306	3	2	M2	12	2.05	9.7	35.3	Lung	Lu	Lng	2	F	3	Lu_F_2_3	0.923238	0.380588	0.0075237	0.0253276	59169326
Lng_F_002_4	270	314	4	3	M2	6	2.05	9.6	35.7	Lung	Lu	Lng	2	F	4	Lu_F_2_4	0.922564	0.38967	0.0078252	0.029488	45759427
Lng_F_006_1	230	292	3	7	M2	2	2.05	9.3	33.8	Lung	Lu	Lng	6	F	1	Lu_F_6_1	0.914469	0.542144	0.00583106	0.0336764	53581814
Lng_F_006_2	190	300	3	3	M2	10	2.01	9.4	33.6	Lung	Lu	Lng	6	F	2	Lu_F_6_2	0.913798	0.413178	0.00845353	0.0408559	48929259
Lng_F_006_3	160	308	2	8	M2	4	2.03	9.3	40.9	Lung	Lu	Lng	6	F	3	Lu_F_6_3	0.919443	0.415599	0.00616997	0.0356509	33453734
Lng_F_006_4	240	316	3	8	M2	12	2.06	9.5	46.6	Lung	Lu	Lng	6	F	4	Lu_F_6_4	0.916713	0.412842	0.00611172	0.0409093	45199683
Lng_F_021_1	140	294	2	6	M2	8	2.03	9.4	32.7	Lung	Lu	Lng	21	F	1	Lu_F_21_1	0.918651	0.414064	0.0073468	0.0427008	29182773
Lng_F_021_2	60	302	1	6	M2	12	2.02	9.4	33.4	Lung	Lu	Lng	21	F	2	Lu_F_21_2	0.919648	0.415649	0.00864078	0.041054	43787060
Lng_F_021_3	320	310	4	8	M2	8	1.97	9.4	41.7	Lung	Lu	Lng	21	F	3	Lu_F_21_3	0.912009	0.41559	0.0065288	0.036972	47325414
Lng_F_021_4	90	318	2	1	M2	6	2.04	9.8	32.7	Lung	Lu	Lng	21	F	4	Lu_F_21_4	0.916809	0.411197	0.00968731	0.0394653	35174628
Lng_F_104_1	300	296	4	6	M2	12	2.03	9.5	29.5	Lung	Lu	Lng	104	F	1	Lu_F_100_1	0.922975	0.408358	0.00729004	0.029732	56676755
Lng_F_104_2	100	304	2	2	M2	4	2	9.3	36.3	Lung	Lu	Lng	104	F	2	Lu_F_100_2	0.923086	0.40316	0.00689206	0.0352743	41016566
Lng_F_104_3	280	312	4	4	M2	4	1.92	9.6	32.6	Lung	Lu	Lng	104	F	3	Lu_F_100_3	0.920703	0.420504	0.0074927	0.0322016	49746103
Lng_F_104_4	40	320	1	4	M2	4	1.92	9.6	33.5	Lung	Lu	Lng	104	F	4	Lu_F_100_4	0.915597	0.436402	0.00951218	0.0395934	34166377
Lng_M_002_1	310	289	4	7	M2	10	2.02	9.6	32.8	Lung	Lu	Lng	2	M	1	Lu_M_2_1	0.922128	0.515289	0.0052956	0.026354	54965678
Lng_M_002_2	110	297	2	3	M2	2	2.04	9.7	29.9	Lung	Lu	Lng	2	M	2	Lu_M_2_2	0.918415	0.501275	0.00818561	0.0251299	58298002
Lng_M_002_3	200	305	3	4	M2	8	2.05	9.7	39.1	Lung	Lu	Lng	2	M	3	Lu_M_2_3	0.921144	0.397747	0.00625948	0.0281097	47729582
Lng_M_002_4	30	313	1	3	M2	6	2.04	9.5	30.2	Lung	Lu	Lng	2	M	4	Lu_M_2_4	0.920812	0.489472	0.00792722	0.0280893	58186350
Lng_M_006_1	70	291	1	7	M2	10	1.94	9.4	29.6	Lung	Lu	Lng	6	M	1	Lu_M_6_1	0.923091	0.39964	0.00768125	0.0328094	39525551
Lng_M_006_2	150	299	2	7	M2	6	2.06	9.4	43.2	Lung	Lu	Lng	6	M	2	Lu_M_6_2	0.922623	0.411075	0.00725863	0.03848	31598157
Lng_M_006_3	290	307	4	5	M2	2	2.04	9.5	36.2	Lung	Lu	Lng	6	M	3	Lu_M_6_3	0.916359	0.538313	0.00581283	0.0306645	39539858
Lng_M_006_4	170	315	3	1	M2	2	2.06	9.5	42	Lung	Lu	Lng	6	M	4	Lu_M_6_4	0.912636	0.426358	0.0093949	0.0381945	49071000
Lng_M_021_1	120	293	2	4	M2	12	1.93	9.2	27.6	Lung	Lu	Lng	21	M	1	Lu_M_21_1	0.912492	0.399942	0.00982411	0.039059	52187172
Lng_M_021_2	20	301	1	2	M2	8	2.04	9.1	27.1	Lung	Lu	Lng	21	M	2	Lu_M_21_2	0.914163	0.408241	0.0101758	0.0473927	34437880
Lng_M_021_3	210	309	3	5	M2	6	2.02	9.2	37.3	Lung	Lu	Lng	21	M	3	Lu_M_21_3	0.888526	0.463231	0.0088192	0.0541206	32943175
Lng_M_021_4	50	317	1	5	M2	2	1.98	9.6	28.9	Lung	Lu	Lng	21	M	4	Lu_M_21_4	0.91201	0.455137	0.00595834	0.0205119	28550513
Lng_M_104_1	220	295	3	6	M2	4	1.97	9.3	33.4	Lung	Lu	Lng	104	M	1	Lu_M_100_1	0.905608	0.411522	0.00536157	0.0542901	55493841
Lng_M_104_2	80	303	1	8	M2	8	1.97	9.4	31.1	Lung	Lu	Lng	104	M	2	Lu_M_100_2	0.918356	0.400761	0.00797396	0.0353015	37826341
Lng_M_104_3	130	311	2	5	M2	10	2.05	9.2	29	Lung	Lu	Lng	104	M	3	Lu_M_100_3	0.919491	0.425311	0.00813149	0.0423434	47621755
Lng_M_104_4	250	319	4	1	M2	10	1.97	9.5	34.4	Lung	Lu	Lng	104	M	4	Lu_M_100_4	0.925389	0.413432	0.00720495	0.0314611	50924647
Lvr_F_002_1	252	34	4	2	M1	12	2.02	9.2	33.3	Liver	Li	Lvr	2	F	1	Li_F_2_1	0.878042	0.496848	0.0146182	0.0752637	33947155
Lvr_F_002_2	212	42	3	6	M1	8	2.02	9.3	36.3	Liver	Li	Lvr	2	F	2	Li_F_2_2	0.885629	0.505124	0.0110561	0.0735796	25725181
Lvr_F_002_3	222	50	3	7	M1	6	2.05	9	36	Liver	Li	Lvr	2	F	3	Li_F_2_3	0.871521	0.617198	0.0090309	0.0562329	24771704
Lvr_F_002_4	12	58	1	2	M1	12	1.98	8.8	27.8	Liver	Li	Lvr	2	F	4	Li_F_2_4	0.891447	0.502026	0.0133345	0.0959036	43551385
Lvr_F_006_1	82	36	2	1	M1	10	1.94	9.5	33.6	Liver	Li	Lvr	6	F	1	Li_F_6_1	0.740623	0.469484	0.0352706	0.0571564	28171973
Lvr_F_006_2	2	44	1	1	M1	2	2.02	9.3	30.9	Liver	Li	Lvr	6	F	2	Li_F_6_2	0.886215	0.548605	0.0167593	0.0826226	33376474
Lvr_F_006_3	182	52	3	3	M1	2	2.05	9.2	35.9	Liver	Li	Lvr	6	F	3	Li_F_6_3	0.843141	0.517129	0.0140029	0.0685599	35287971
Lvr_F_006_4	132	60	2	6	M1	12	2.01	9.6	30.8	Liver	Li	Lvr	6	F	4	Li_F_6_4	0.877114	0.534837	0.0166734	0.0805791	30726120
Lvr_F_021_1	42	38	1	5	M1	6	1.91	8.7	28.2	Liver	Li	Lvr	21	F	1	Li_F_21_1	0.898	0.53466	0.0131102	0.0693403	28475954
Lvr_F_021_2	292	46	4	6	M1	4	2.03	8.8	32.1	Liver	Li	Lvr	21	F	2	Li_F_21_2	0.859816	0.549908	0.0156892	0.0585003	26196053
Lvr_F_021_3	142	54	2	7	M1	10	2.04	8.8	38.1	Liver	Li	Lvr	21	F	3	Li_F_21_3	0.868492	0.521367	0.0152511	0.0679528	33018173
Lvr_F_021_4	32	62	1	4	M1	8	1.87	9.4	25.2	Liver	Li	Lvr	21	F	4	Li_F_21_4	0.896631	0.579259	0.016412	0.0617752	30023883
Lvr_F_104_1	312	40	4	8	M1	12	2.04	9.3	36.5	Liver	Li	Lvr	104	F	1	Li_F_100_1	0.89757	0.548487	0.01199	0.052003	35099606
Lvr_F_104_2	162	48	3	1	M1	6	1.88	9	41	Liver	Li	Lvr	104	F	2	Li_F_100_2	0.884603	0.566653	0.015601	0.0684721	32578204
Lvr_F_104_3	172	56	3	2	M1	4	2.03	9.2	33.8	Liver	Li	Lvr	104	F	3	Li_F_100_3	0.561642	0.360054	0.0123218	0.0379351	18614381
Lvr_F_104_4	112	64	2	4	M1	4	2.02	9.3	27.6	Liver	Li	Lvr	104	F	4	Li_F_100_4	0.792085	0.50442	0.0165439	0.0492394	16172219
Lvr_M_002_1	272	33	4	4	M1	8	2	9	29.9	Liver	Li	Lvr	2	M	1	Li_M_2_1	0.828757	0.475189	0.0161515	0.0696842	27999674
Lvr_M_002_2	232	41	3	8	M1	4	2.03	9.2	38.6	Liver	Li	Lvr	2	M	2	Li_M_2_2	0.647649	0.382257	0.00751466	0.051616	22925861
Lvr_M_002_3	282	49	4	5	M1	6	2.04	8.8	25.4	Liver	Li	Lvr	2	M	3	Li_M_2_3	0.830076	0.575177	0.00984321	0.0565851	24667720
Lvr_M_002_4	202	57	3	5	M1	10	2.03	9.8	32.7	Liver	Li	Lvr	2	M	4	Li_M_2_4	0.873119	0.49307	0.0101003	0.076635	23233275
Lvr_M_006_1	52	35	1	6	M1	4	2	9.4	30.5	Liver	Li	Lvr	6	M	1	Li_M_6_1	0.865133	0.520632	0.014071	0.0735213	26738812
Lvr_M_006_2	62	43	1	7	M1	2	2.01	9.6	32.5	Liver	Li	Lvr	6	M	2	Li_M_6_2	0.875138	0.532712	0.0171998	0.0800314	28827872
Lvr_M_006_3	152	51	2	8	M1	8	2.02	9.2	25.3	Liver	Li	Lvr	6	M	3	Li_M_6_3	0.869217	0.532477	0.0162807	0.0755571	26486982
Lvr_M_006_4	92	59	2	2	M1	8	2	9.8	28.8	Liver	Li	Lvr	6	M	4	Li_M_6_4	0.880555	0.530299	0.016553	0.0932228	27752424
Lvr_M_021_1	262	37	4	3	M1	10	1.95	9.3	37.4	Liver	Li	Lvr	21	M	1	Li_M_21_1	0.774124	0.517535	0.0186339	0.0504045	16038547
Lvr_M_021_2	302	45	4	7	M1	2	2.01	8.8	35.7	Liver	Li	Lvr	21	M	2	Li_M_21_2	0.88284	0.687668	0.0125969	0.0404563	30524885
Lvr_M_021_3	122	53	2	5	M1	2	2.02	8.5	30.1	Liver	Li	Lvr	21	M	3	Li_M_21_3	0.887795	0.5544	0.0197656	0.0752222	23910727
Lvr_M_021_4	242	61	4	1	M1	2	1.97	9.3	35.9	Liver	Li	Lvr	21	M	4	Li_M_21_4	0.887883	0.574206	0.0149841	0.0608524	29952853
Lvr_M_104_1	72	39	1	8	M1	12	2.04	9.1	29.5	Liver	Li	Lvr	104	M	1	Li_M_100_1	0.878458	0.542199	0.017747	0.0572797	35494631
Lvr_M_104_2	102	47	2	3	M1	6	2.05	8.8	26.4	Liver	Li	Lvr	104	M	2	Li_M_100_2	0.815527	0.588896	0.0132892	0.0451037	35267042
Lvr_M_104_3	22	55	1	3	M1	10	2.02	9.3	27.2	Liver	Li	Lvr	104	M	3	Li_M_100_3	0.887398	0.64631	0.0178944	0.0506201	61371908
Lvr_M_104_4	192	63	3	4	M1	12	2.02	9.5	26.4	Liver	Li	Lvr	104	M	4	Li_M_100_4	0.873429	0.529647	0.0121081	0.0459219	26310530
Msc_F_002_1	34	98	1	4	M1	10	2.03	9.4	28	Muscle	Mu	Msc	2	F	1	Mu_F_2_1	0.85513	0.431402	0.0159848	0.114797	41071320
Msc_F_002_2	104	106	2	3	M1	8	1.96	9.3	34.7	Muscle	Mu	Msc	2	F	2	Mu_F_2_2	0.857838	0.496558	0.00962392	0.0817928	37413515
Msc_F_002_3	264	114	4	3	M1	12	1.96	9.3	34	Muscle	Mu	Msc	2	F	3	Mu_F_2_3	0.837199	0.399091	0.0111431	0.0903898	37549646
Msc_F_002_4	14	122	1	2	M1	2	1.97	9.4	27.4	Muscle	Mu	Msc	2	F	4	Mu_F_2_4	0.86078	0.399042	0.0125921	0.111969	35734639
Msc_F_006_1	44	100	1	5	M1	8	1.97	9.3	22.4	Muscle	Mu	Msc	6	F	1	Mu_F_6_1	0.847859	0.40975	0.0120577	0.137104	28431285
Msc_F_006_2	13	76	1	2	M1	1	1.98	9.6	29.2	Muscle	Mu	Msc	6	F	2	Mu_F_6_2	0.83482	0.394559	0.0156725	0.154768	38390341
Msc_F_006_3	24	116	1	3	M1	12	2	9	31	Muscle	Mu	Msc	6	F	3	Mu_F_6_3	0.836008	0.466986	0.0108756	0.127905	61926744
Msc_F_006_4	174	124	3	2	M1	6	1.99	9	35.7	Muscle	Mu	Msc	6	F	4	Mu_F_6_4	0.832132	0.403882	0.0132373	0.13314	33288649
Msc_F_021_1	194	101	3	4	M1	2	1.99	8.6	39.1	Muscle	Mu	Msc	21	F	1	Mu_F_21_1	0.821712	0.374225	0.00875237	0.130881	23079460
Msc_F_021_2	234	110	3	8	M1	6	2.07	9.1	42	Muscle	Mu	Msc	21	F	2	Mu_F_21_2	0.844553	0.396421	0.00843221	0.124006	38154547
Msc_F_021_3	54	118	1	6	M1	6	2.03	8.9	30.3	Muscle	Mu	Msc	21	F	3	Mu_F_21_3	0.843508	0.386006	0.0118521	0.130872	33688569
Msc_F_021_4	164	126	3	1	M1	8	2.01	9.1	41.4	Muscle	Mu	Msc	21	F	4	Mu_F_21_4	0.840361	0.393578	0.0114485	0.12774	40196665
Msc_F_104_1	154	104	2	8	M1	10	1.98	8.8	42.5	Muscle	Mu	Msc	104	F	1	Mu_F_100_1	0.838453	0.370669	0.00874968	0.146364	37432419
Msc_F_104_2	114	112	2	4	M1	6	2.05	9	30.8	Muscle	Mu	Msc	104	F	2	Mu_F_100_2	0.815601	0.365689	0.0121468	0.117853	26640934
Msc_F_104_3	204	120	3	5	M1	12	2.05	8.8	37.1	Muscle	Mu	Msc	104	F	3	Mu_F_100_3	0.833526	0.365526	0.00805605	0.150214	29905201
Msc_F_104_4	4	128	1	1	M1	4	2.02	8.8	31.4	Muscle	Mu	Msc	104	F	4	Mu_F_100_4	0.823291	0.378137	0.0128887	0.151284	30607466
Msc_M_002_1	314	97	4	8	M1	2	1.87	9.6	38.5	Muscle	Mu	Msc	2	M	1	Mu_M_2_1	0.858123	0.415782	0.00840224	0.0924561	36763639
Msc_M_002_2	304	105	4	7	M1	4	2.04	9.9	35	Muscle	Mu	Msc	2	M	2	Mu_M_2_2	0.873534	0.555476	0.00729809	0.0569132	36003073
Msc_M_002_3	64	113	1	7	M1	4	1.91	9.3	33.3	Muscle	Mu	Msc	2	M	3	Mu_M_2_3	0.86211	0.406374	0.0094733	0.0668266	29338941
Msc_M_002_4	74	121	1	8	M1	2	1.96	9.1	31.5	Muscle	Mu	Msc	2	M	4	Mu_M_2_4	0.878943	0.4092	0.0103552	0.0805839	31964949
Msc_M_006_1	214	99	3	6	M1	10	1.96	8.9	35.2	Muscle	Mu	Msc	6	M	1	Mu_M_6_1	0.828625	0.376613	0.00807623	0.149428	31221239
Msc_M_006_2	274	107	4	4	M1	10	1.94	9.2	37.3	Muscle	Mu	Msc	6	M	2	Mu_M_6_2	0.837073	0.395433	0.0109292	0.137839	28417024
Msc_M_006_3	224	115	3	7	M1	8	1.97	8.7	38.7	Muscle	Mu	Msc	6	M	3	Mu_M_6_3	0.8254	0.487281	0.00607484	0.106475	24777202
Msc_M_006_4	244	123	4	1	M1	4	1.95	9.1	38.9	Muscle	Mu	Msc	6	M	4	Mu_M_6_4	0.83626	0.40467	0.0114708	0.130844	29533569
Msc_M_021_1	254	102	4	2	M1	2	2.01	7.6	39.2	Muscle	Mu	Msc	21	M	1	Mu_M_21_1	0.840466	0.382839	0.0090029	0.134687	55840635
Msc_M_021_2	124	109	2	5	M1	4	2.09	8.7	33	Muscle	Mu	Msc	21	M	2	Mu_M_21_2	0.798589	0.360623	0.0110378	0.114816	17605900
Msc_M_021_3	184	117	3	3	M1	4	2.09	9.6	37.5	Muscle	Mu	Msc	21	M	3	Mu_M_21_3	0.784085	0.364081	0.00940926	0.119577	30123611
Msc_M_021_4	134	125	2	6	M1	2	2.03	8.9	30.4	Muscle	Mu	Msc	21	M	4	Mu_M_21_4	0.828919	0.378421	0.010905	0.154811	38741769
Msc_M_104_1	144	103	2	7	M1	12	1.98	8.9	34.2	Muscle	Mu	Msc	104	M	1	Mu_M_100_1	0.833995	0.368288	0.0101388	0.151007	33021047
Msc_M_104_2	94	111	2	2	M1	10	2	8.7	40.1	Muscle	Mu	Msc	104	M	2	Mu_M_100_2	0.840146	0.359988	0.0111154	0.151831	36019219
Msc_M_104_3	84	119	2	1	M1	12	2.03	8.6	33.9	Muscle	Mu	Msc	104	M	3	Mu_M_100_3	0.823315	0.347094	0.0103866	0.16366	31353357
Msc_M_104_4	294	127	4	6	M1	6	2.05	9.2	34.6	Muscle	Mu	Msc	104	M	4	Mu_M_100_4	0.835511	0.397585	0.0103813	0.125307	33944508
Spl_F_002_1	111	2	2	4	M1	3	2.05	3.7	36.5	Spleen	Sp	Spl	2	F	1	Sp_F_2_1	0.918605	0.40358	0.0104063	0.0312594	28716189
Spl_F_002_2	251	10	4	2	M1	11	2.06	3.6	37.3	Spleen	Sp	Spl	2	F	2	Sp_F_2_2	0.914755	0.409261	0.0109626	0.0339367	36351486
Spl_F_002_3	121	18	2	5	M1	1	2.04	2.4	30	Spleen	Sp	Spl	2	F	3	Sp_F_2_3	0.916796	0.409786	0.010912	0.0371367	34258486
Spl_F_002_4	281	26	4	5	M1	5	2.06	2.6	32.3	Spleen	Sp	Spl	2	F	4	Sp_F_2_4	0.904578	0.523683	0.00972236	0.0382401	51789784
Spl_F_006_1	301	4	4	7	M1	1	2.05	9.1	34.2	Spleen	Sp	Spl	6	F	1	Sp_F_6_1	0.917951	0.547644	0.00674233	0.0297812	54045434
Spl_F_006_2	1	12	1	1	M1	1	2.03	9.5	27.4	Spleen	Sp	Spl	6	F	2	Sp_F_6_2	0.918018	0.427025	0.0130929	0.0403386	34309675
Spl_F_006_3	241	20	4	1	M1	1	2.05	8.9	38.5	Spleen	Sp	Spl	6	F	3	Sp_F_6_3	0.917473	0.435605	0.0123045	0.0366029	38556135
Spl_F_006_4	71	28	1	8	M1	11	2.07	9.1	30.2	Spleen	Sp	Spl	6	F	4	Sp_F_6_4	0.916426	0.425361	0.0108345	0.0355828	30184705
Spl_F_021_1	291	6	4	6	M1	3	2.03	7.8	32.5	Spleen	Sp	Spl	21	F	1	Sp_F_21_1	0.886863	0.413313	0.0128879	0.0590865	31082131
Spl_F_021_2	181	14	3	3	M1	1	2.04	9	38.5	Spleen	Sp	Spl	21	F	2	Sp_F_21_2	0.915648	0.390482	0.00915034	0.0332396	34503656
Spl_F_021_3	51	22	1	6	M1	3	2.03	9.4	34.4	Spleen	Sp	Spl	21	F	3	Sp_F_21_3	0.920974	0.40874	0.0108813	0.0329377	29582856
Spl_F_021_4	271	30	4	4	M1	7	2.03	7.8	34.8	Spleen	Sp	Spl	21	F	4	Sp_F_21_4	0.899324	0.426531	0.0136431	0.0445778	41256125
Spl_F_104_1	231	8	3	8	M1	3	2.05	10	38.9	Spleen	Sp	Spl	104	F	1	Sp_F_100_1	0.918952	0.411913	0.00744138	0.0312907	37500858
Spl_F_104_2	41	16	1	5	M1	5	1.99	8.7	35.5	Spleen	Sp	Spl	104	F	2	Sp_F_100_2	0.915586	0.420866	0.0121075	0.0325201	32488876
Spl_F_104_3	61	24	1	7	M1	1	2.01	7.5	31.5	Spleen	Sp	Spl	104	F	3	Sp_F_100_3	0.911597	0.473824	0.0139447	0.0417438	39118194
Spl_F_104_4	101	32	2	3	M1	5	2.03	8.1	36.7	Spleen	Sp	Spl	104	F	4	Sp_F_100_4	0.912038	0.525613	0.01091	0.0322999	54073009
Spl_M_002_1	161	1	3	1	M1	5	2.04	2.2	40.7	Spleen	Sp	Spl	2	M	1	Sp_M_2_1	0.892167	0.410841	0.0137669	0.0439481	38111982
Spl_M_002_2	11	9	1	2	M1	11	2.04	5.1	26.5	Spleen	Sp	Spl	2	M	2	Sp_M_2_2	0.917727	0.422416	0.0111158	0.0374798	36314374
Spl_M_002_3	211	17	3	6	M1	7	2.04	2.6	33.9	Spleen	Sp	Spl	2	M	3	Sp_M_2_3	0.920212	0.398424	0.00611234	0.0364008	40490649
Spl_M_002_4	171	25	3	2	M1	3	2.04	2.4	39.4	Spleen	Sp	Spl	2	M	4	Sp_M_2_4	0.920519	0.415551	0.0100262	0.034916	43238620
Spl_M_006_1	31	3	1	4	M1	7	2.02	9.5	29.4	Spleen	Sp	Spl	6	M	1	Sp_M_6_1	0.931736	0.440549	3.94523e-05	0.0372533	41280233
Spl_M_006_2	131	11	2	6	M1	11	2.03	9.5	32.1	Spleen	Sp	Spl	6	M	2	Sp_M_6_2	0.919249	0.450731	0.0128126	0.0340125	30639331
Spl_M_006_3	311	19	4	8	M1	11	2.06	9.6	36.2	Spleen	Sp	Spl	6	M	3	Sp_M_6_3	0.923323	0.428094	0.0100019	0.0287535	43923217
Spl_M_006_4	191	27	3	4	M1	11	2.05	9	37.8	Spleen	Sp	Spl	6	M	4	Sp_M_6_4	0.917618	0.415798	0.00957767	0.0329202	38245067
Spl_M_021_1	81	5	2	1	M1	9	2.05	8.5	34.6	Spleen	Sp	Spl	21	M	1	Sp_M_21_1	0.917226	0.404321	0.010964	0.037055	32298070
Spl_M_021_2	141	13	2	7	M1	9	2.04	9.9	42.7	Spleen	Sp	Spl	21	M	2	Sp_M_21_2	0.916974	0.408138	0.011359	0.0341897	31581261
Spl_M_021_3	21	21	1	3	M1	9	2.04	9.4	26.9	Spleen	Sp	Spl	21	M	3	Sp_M_21_3	0.910233	0.538029	0.0107172	0.0362413	54567455
Spl_M_021_4	221	29	3	7	M1	5	2.04	8.6	37.2	Spleen	Sp	Spl	21	M	4	Sp_M_21_4	0.913309	0.552338	0.00602345	0.0295216	52645185
Spl_M_104_1	91	7	2	2	M1	7	2.05	9.3	36.1	Spleen	Sp	Spl	104	M	1	Sp_M_100_1	0.913421	0.417666	0.0121137	0.0374671	37498789
Spl_M_104_2	201	15	3	5	M1	9	2.04	9.8	34.5	Spleen	Sp	Spl	104	M	2	Sp_M_100_2	0.907343	0.411833	0.00750759	0.0353088	42657126
Spl_M_104_3	151	23	2	8	M1	7	2.03	8.8	37.9	Spleen	Sp	Spl	104	M	3	Sp_M_100_3	0.897302	0.405402	0.0137148	0.0508733	33966572
Spl_M_104_4	261	31	4	3	M1	9	NA	9.3	36.5	Spleen	Sp	Spl	104	M	4	Sp_M_100_4	0.907647	0.426692	0.0132926	0.0360718	40754322
Thm_F_002_1	189	258	3	3	M2	9	2.06	10	36.1	Thymus	Th	Thm	2	F	1	Th_F_2_1	0.917531	0.384829	0.00855698	0.0325345	46133374
Thm_F_002_2	239	266	3	8	M2	11	2.05	10	44	Thymus	Th	Thm	2	F	2	Th_F_2_2	0.924352	0.377224	0.00721048	0.0352258	36796576
Thm_F_002_3	259	274	4	2	M2	7	2.05	10	34.8	Thymus	Th	Thm	2	F	3	Th_F_2_3	0.926473	0.389144	0.0080444	0.0325521	45511776
Thm_F_002_4	159	282	2	8	M2	3	2.06	10	36.3	Thymus	Th	Thm	2	F	4	Th_F_2_4	0.927723	0.38184	0.00586074	0.0378582	31002656
Thm_F_006_1	119	260	2	4	M2	11	2.05	10	33.8	Thymus	Th	Thm	6	F	1	Th_F_6_1	0.92332	0.424088	0.0108358	0.033003	32829354
Thm_F_006_2	19	268	1	2	M2	7	2.05	10	29	Thymus	Th	Thm	6	F	2	Th_F_6_2	0.919239	0.418154	0.0128101	0.0383256	39658155
Thm_F_006_3	139	276	2	6	M2	7	2.06	10	36.5	Thymus	Th	Thm	6	F	3	Th_F_6_3	0.921995	0.37954	0.00757718	0.0355853	31322541
Thm_F_006_4	69	284	1	7	M2	9	2.06	9.3	30.9	Thymus	Th	Thm	6	F	4	Th_F_6_4	0.923069	0.38193	0.00975598	0.033751	33327997
Thm_F_021_1	169	262	3	1	M2	1	2.06	10	37.2	Thymus	Th	Thm	21	F	1	Th_F_21_1	0.917262	0.386058	0.0093496	0.0425938	49721098
Thm_F_021_2	249	270	4	1	M2	9	2.05	10	38.7	Thymus	Th	Thm	21	F	2	Th_F_21_2	0.914303	0.372748	0.00917603	0.0461474	36924211
Thm_F_021_3	279	278	4	4	M2	3	2.05	10	36	Thymus	Th	Thm	21	F	3	Th_F_21_3	0.92018	0.394501	0.00979204	0.0338074	34288623
Thm_F_021_4	9	286	1	1	M2	9	2.06	9.8	26.6	Thymus	Th	Thm	21	F	4	Th_F_21_4	0.914196	0.411952	0.0133712	0.0419662	35435648
Thm_F_104_1	49	264	1	5	M2	1	2.05	9.2	35.4	Thymus	Th	Thm	104	F	1	Th_F_100_1	0.871352	0.336347	0.00805029	0.125748	41321268
Thm_F_104_2	99	272	2	2	M2	3	2.02	9.7	37.9	Thymus	Th	Thm	104	F	2	Th_F_100_2	0.88829	0.332513	0.00787264	0.105439	31468357
Thm_F_104_3	229	280	3	7	M2	1	2	9.4	37.8	Thymus	Th	Thm	104	F	3	Th_F_100_3	0.897898	0.473056	0.00435779	0.0592147	50756861
Thm_F_104_4	209	288	3	5	M2	5	2.03	9.2	35.6	Thymus	Th	Thm	104	F	4	Th_F_100_4	0.899487	0.355965	0.00615934	0.0565264	50994147
Thm_M_002_1	299	257	4	6	M2	11	2.06	10	33.9	Thymus	Th	Thm	2	M	1	Th_M_2_1	0.923721	0.401736	0.00797661	0.0341238	44737308
Thm_M_002_2	79	265	1	8	M2	7	2.06	10	36.5	Thymus	Th	Thm	2	M	2	Th_M_2_2	0.928658	0.402954	0.00590236	0.0355999	39654834
Thm_M_002_3	39	273	1	4	M2	3	2.04	10	30.7	Thymus	Th	Thm	2	M	3	Th_M_2_3	0.91796	0.432759	0.0149701	0.0377578	28234075
Thm_M_002_4	179	281	3	2	M2	11	2.06	10	36.5	Thymus	Th	Thm	2	M	4	Th_M_2_4	0.922756	0.400387	0.0102583	0.0351114	40710541
Thm_M_006_1	269	259	4	3	M2	5	2.06	10	43.7	Thymus	Th	Thm	6	M	1	Th_M_6_1	0.915727	0.399909	0.010331	0.03275	37565504
Thm_M_006_2	289	267	4	5	M2	1	2.06	9.8	34.6	Thymus	Th	Thm	6	M	2	Th_M_6_2	0.920194	0.510503	0.00680877	0.0294393	50467811
Thm_M_006_3	29	275	1	3	M2	5	2.06	9.8	30.8	Thymus	Th	Thm	6	M	3	Th_M_6_3	0.9132	0.524471	0.0115833	0.0328299	62668840
Thm_M_006_4	219	283	3	6	M2	3	2.06	9.7	35.3	Thymus	Th	Thm	6	M	4	Th_M_6_4	0.926392	0.389191	0.00765416	0.0324411	40138219
Thm_M_021_1	59	261	1	6	M2	11	2.06	10	28.4	Thymus	Th	Thm	21	M	1	Th_M_21_1	0.923534	0.390173	0.0102566	0.0333283	30419204
Thm_M_021_2	89	269	2	1	M2	5	2.05	10	40.4	Thymus	Th	Thm	21	M	2	Th_M_21_2	0.910905	0.352582	0.00918508	0.0585398	28449225
Thm_M_021_3	319	277	4	8	M2	7	2.04	9.9	43.6	Thymus	Th	Thm	21	M	3	Th_M_21_3	0.917253	0.369676	0.00691298	0.0449162	40419495
Thm_M_021_4	129	285	2	5	M2	9	2.06	9.9	30.7	Thymus	Th	Thm	21	M	4	Th_M_21_4	0.910436	0.369675	0.00870889	0.0550082	35969269
Thm_M_104_1	309	263	4	7	M2	9	2.04	9.3	39.4	Thymus	Th	Thm	104	M	1	Th_M_100_1	0.833116	0.422497	0.0046109	0.149291	50067621
Thm_M_104_2	109	271	2	3	M2	1	2.07	9.4	32.7	Thymus	Th	Thm	104	M	2	Th_M_100_2	0.864231	0.42614	0.0238954	0.0656034	46400550
Thm_M_104_3	199	279	3	4	M2	7	2.01	9.5	36.5	Thymus	Th	Thm	104	M	3	Th_M_100_3	0.884831	0.352357	0.00761208	0.0972882	58411261
Thm_M_104_4	149	287	2	7	M2	5	2.05	9.1	44.5	Thymus	Th	Thm	104	M	4	Th_M_100_4	0.865068	0.328067	0.00505204	0.1398	30266828
Tst_M_002_1	138	225	2	6	M2	6	2.04	10	31.1	Testes	Te	Tst	2	M	1	Te_M_2_1	0.921544	0.369401	0.00670872	0.0451493	38786378
Tst_M_002_2	318	233	4	8	M2	6	2.05	10	40.8	Testes	Te	Tst	2	M	2	Te_M_2_2	0.923282	0.380725	0.00637336	0.0358343	46510409
Tst_M_002_3	298	241	4	6	M2	10	2.04	9.7	31.7	Testes	Te	Tst	2	M	3	Te_M_2_3	0.920947	0.377964	0.00690648	0.037795	55939035
Tst_M_002_4	228	249	3	7	M2	12	2.05	10	33.5	Testes	Te	Tst	2	M	4	Te_M_2_4	0.920573	0.499499	0.004129	0.0336148	40535357
Tst_M_006_1	78	227	1	8	M2	6	2.08	9.6	33.9	Testes	Te	Tst	6	M	1	Te_M_6_1	0.929689	0.467279	0.00516367	0.0333651	32451684
Tst_M_006_2	68	235	1	7	M2	8	2.07	9.5	32.3	Testes	Te	Tst	6	M	2	Te_M_6_2	0.929902	0.477237	0.00533013	0.0298119	34489765
Tst_M_006_3	178	243	3	2	M2	10	2.05	9.5	35.3	Testes	Te	Tst	6	M	3	Te_M_6_3	0.928592	0.457083	0.0052906	0.030757	64845426
Tst_M_006_4	158	251	2	8	M2	2	2.06	9.3	34.8	Testes	Te	Tst	6	M	4	Te_M_6_4	0.932896	0.476598	0.00417846	0.0319589	45280342
Tst_M_021_1	88	229	2	1	M2	4	2.06	9.3	35.1	Testes	Te	Tst	21	M	1	Te_M_21_1	0.924978	0.480493	0.00654486	0.0350712	44266539
Tst_M_021_2	48	237	1	5	M2	12	2.06	9.3	32.8	Testes	Te	Tst	21	M	2	Te_M_21_2	0.92492	0.489443	0.00686283	0.0378824	43885804
Tst_M_021_3	248	245	4	1	M2	8	2.05	9	33.5	Testes	Te	Tst	21	M	3	Te_M_21_3	0.924805	0.504559	0.00553791	0.0349549	53823609
Tst_M_021_4	268	253	4	3	M2	4	2.06	9.4	37.7	Testes	Te	Tst	21	M	4	Te_M_21_4	0.922932	0.503314	0.00610752	0.0336013	48442971
Tst_M_104_1	58	231	1	6	M2	10	2.05	9.6	31.7	Testes	Te	Tst	104	M	1	Te_M_100_1	0.912852	0.407657	0.00931562	0.0547163	39935182
Tst_M_104_2	38	239	1	4	M2	2	2.06	9.5	33.4	Testes	Te	Tst	104	M	2	Te_M_100_2	0.903464	0.405751	0.0125598	0.0738311	37170564
Tst_M_104_3	278	247	4	4	M2	2	2.06	9.6	35.8	Testes	Te	Tst	104	M	3	Te_M_100_3	0.896996	0.411336	0.011239	0.0700904	44451678
Tst_M_104_4	238	255	3	8	M2	10	2.05	9.2	44.5	Testes	Te	Tst	104	M	4	Te_M_100_4	0.897566	0.383001	0.00779698	0.0862729	52471109
Utr_F_002_1	8	226	1	1	M2	8	1.97	9.1	29.1	Uterus	Ut	Utr	2	F	1	Ut_F_2_1	0.928252	0.367865	0.00759723	0.0262515	39126625
Utr_F_002_2	148	234	2	7	M2	4	1.89	9.1	43.8	Uterus	Ut	Utr	2	F	2	Ut_F_2_2	0.920496	0.367366	0.0058145	0.0273325	33956066
Utr_F_002_3	98	242	2	2	M2	2	2.02	9.1	32.5	Uterus	Ut	Utr	2	F	3	Ut_F_2_3	0.910192	0.351753	0.0237433	0.0218946	31442276
Utr_F_002_4	218	250	3	6	M2	2	1.95	9.6	34.9	Uterus	Ut	Utr	2	F	4	Ut_F_2_4	0.911725	0.373123	0.017548	0.018536	42833061
Utr_F_006_1	118	228	2	4	M2	10	1.98	9.6	29.9	Uterus	Ut	Utr	6	F	1	Ut_F_6_1	0.926381	0.35167	0.0079752	0.0214241	51709494
Utr_F_006_2	168	236	3	1	M2	12	1.97	9.6	37.5	Uterus	Ut	Utr	6	F	2	Ut_F_6_2	0.916591	0.381331	0.0087814	0.0321909	48933982
Utr_F_006_3	198	244	3	4	M2	6	1.97	9.6	36.8	Uterus	Ut	Utr	6	F	3	Ut_F_6_3	0.915998	0.38956	0.0090297	0.032819	54316703
Utr_F_006_4	18	252	1	2	M2	6	2.02	9.7	24.8	Uterus	Ut	Utr	6	F	4	Ut_F_6_4	0.913682	0.408554	0.0126306	0.0423211	36371273
Utr_F_021_1	128	230	2	5	M2	8	2.05	9.7	33.8	Uterus	Ut	Utr	21	F	1	Ut_F_21_1	0.921249	0.416899	0.00832069	0.0303274	28031893
Utr_F_021_2	208	238	3	5	M2	4	2.04	9.7	32.9	Uterus	Ut	Utr	21	F	2	Ut_F_21_2	0.916325	0.396713	0.00698108	0.0304619	56435414
Utr_F_021_3	108	246	2	3	M2	12	1.9	9.8	31.7	Uterus	Ut	Utr	21	F	3	Ut_F_21_3	0.921703	0.478017	0.00675645	0.0298647	64490643
Utr_F_021_4	308	254	4	7	M2	8	2.05	9.7	33.4	Uterus	Ut	Utr	21	F	4	Ut_F_21_4	0.924229	0.528135	0.00561109	0.0265641	49674463
Utr_F_104_1	188	232	3	3	M2	8	1.88	9.7	36.7	Uterus	Ut	Utr	104	F	1	Ut_F_100_1	0.924584	0.401094	0.00805858	0.0327101	43791901
Utr_F_104_2	258	240	4	2	M2	6	1.97	9.5	34.4	Uterus	Ut	Utr	104	F	2	Ut_F_100_2	0.925873	0.382635	0.00794766	0.0295249	42885150
Utr_F_104_3	288	248	4	5	M2	12	1.95	9.6	30.5	Uterus	Ut	Utr	104	F	3	Ut_F_100_3	0.920981	0.524216	0.00565554	0.027095	54397342
Utr_F_104_4	28	256	1	3	M2	4	1.99	9.4	33.1	Uterus	Ut	Utr	104	F	4	Ut_F_100_4	0.910109	0.494709	0.00979165	0.0282635	45878141

## Sheet: Column headers explanation
Column	Column Header	Explanation
1	Sample_ID	Sample identifier coding organ, sex, age, and replicate #
2	Libray_Processing_Order	The order in which an RNA sample or library was processed
3	RNA_Sample_ID	Sample identifier specifying the original serial sample ID
4	Flowcell	The flowcell number on which the sample was sequenced.
5	Lane	The lane number on which the sample was sequenced
6	ERCC_Mix	Either ERCC Mix1 or Mix2 was added to the RNA sample
7	BarCode	The multiplexing barcode for the RNA sample
8	RNA_A260.A280_Ratio	A260/A280 ratio indicating RNA purity
9	RNA_RIN	RNA Integrity Number
10	Library_Con_ng.ul	Library concentration in ng/ul
11	Organ	Full name of the organ from which the RNA was isoloated
12	Organ_Abbr_2chars	Two-character abbreviation for an organ
13	Organ_Abbr_3chars	Three-character abbreviation for an organ
14	Age_Week	Age (weeks) of the rat
15	Sex	Sex of the rat
16	Replicate	Replicate #
17	Sample_Name_Alt	Alternate name with two-character code for organ name
18	Genome_Ratio	The ratio of reads mapped to genome
19	Aceview_Ratio	The ratio of reads mapped to the AceView database
20	ERCC_Ratio	The ratio of reads mapped to the ERCCs
21	rRNA_Ratio	The ratio of reads mapped to rRNA
22	Total_Reads	The number of total reads collected on an RNA sample
