# Supplementary material for: Comprehensive RNA-Seq transcriptomic profiling across 11 organs, 4 ages, and 2 sexes of Fischer 344 rats
Source: Sci Data. 2014 Jun 24;1:140013. doi: 10.1038/sdata.2014.13 (PMC4381750; doi:10.1038/sdata.2014.13)
Supplement: Supplementary File 2 [file sdata201413-s3.txt]

##'  R Function to parse pileup file table 
##'
##' details
##' 
##' @title parse pileup file
##' @param mismatch_pileup readLines result of a gzfile handle.
##' @param mismatch logical: only consider mismatch, if true. consider both mismatch and indel, if false; default TRUE.
##' @return List with mapping information for each position
##' @author pgx@fudan.edu.cn
##'
##' @examples
##' '#not run'
##' '#gzfile from #$samtools mpileup -B -O -s -f '
##' gz<-gzfile(pileup.gz.file)
##' mismatch_pileup<-readLines(gz)
##' mismatch_pileup_call <- pileup_to_pileup_call(mismatch_pileup,mismatch=TRUE)
##' mismatch_pileup_call_mtx<-pileup_call_to_mtx(mismatch_pileup_call)
##' barplot(table(mismatch_pileup_call_mtx[grep("[ATGC]",mismatch_pileup_call_mtx[,1]),3]),
##'               main="Forward ERCC Single Mismatch",xlab="position",ylab="Mismatch Freq")
pileup_to_pileup_call<-function(mismatch_pileup,mismatch=TRUE){
	lapply(mismatch_pileup,function(x){
		require(R.oo)
		tmp_all<-strsplit(x,"\t")[[1]][c(5,6,8,1:4)];
		if(is.na(tmp_all[3])){
			tmp_all<-strsplit(x,"\t")[[1]][c(5,6,7,1:4)];
		}
		tmp_base<-gsub("[$!]","",tmp_all[1])
		tmp_base<-gsub("\\^K.",".",tmp_base)
		tmp_base<-gsub("\\^(\\w{1}).","\\1",tmp_base)
		tmp_base<-gsub("\\^","",tmp_base)
		tmp_base<-strsplit(tmp_base,"")[[1]]
		tmp_cons_tab<-table(tolower(tmp_base))
		tmp_cons_idx<-names(which(tmp_cons_tab==max(tmp_cons_tab)))
		tmp_cons_rat<-tmp_cons_tab[tmp_cons_idx]/sum(tmp_cons_tab)
		
		if(mismatch){
			tmp_base_idx<- tmp_base!="." & tmp_base!=","
		}else{
			tmp_base_idx<- rep(TRUE,length(tmp_base))
		}
		tmp_qual<-strsplit(tmp_all[2],"")[[1]]
		tmp_posi<-strsplit(tmp_all[3],",")[[1]]
		tmp_chr <-tmp_all[4];
		tmp_chrp<-tmp_all[5];
		tmp_chrn<-tmp_all[6];
		tmp_chrr<-tmp_all[7];
		if(length(tmp_base)==length(tmp_qual) & length(tmp_base)==length(tmp_posi) & sum(tmp_base_idx)>=1){
			res_base<-tmp_base[tmp_base_idx]
			res_qual<-charToInt(tmp_qual[tmp_base_idx])-33
			res_posi<-tmp_posi[tmp_base_idx]
			res_chr <-rep(tmp_chr,sum(tmp_base_idx))
			res_chrp<-rep(tmp_chrp,sum(tmp_base_idx))
			res_chrn<-rep(tmp_chrn,sum(tmp_base_idx))
			res_cons <- res_chrn;
			if(length(tmp_cons_rat)==1){
				if(tmp_cons_rat>=0.5 & (length(grep("[atgc]",tmp_cons_idx))==1)){
					res_cons <- rep(tmp_cons_idx,sum(tmp_base_idx));
				}
			}
			res_chrr<-rep(tmp_chrr,sum(tmp_base_idx))
			
		}else{
			res_base<-res_qual<-res_posi<-res_chr<-res_chrp<-res_chrn<-res_chrr<-res_cons<-NA;
		}
		
		return(list(base=res_base,qual=res_qual,posi=res_posi,chr = res_chr,
						chrPosi=res_chrp,ref=res_chrn,reads=res_chrr,consn=res_cons))
	})
}
##' R Function to convert pileup list to mismatch matrix
##'
##' convert pileup list to mismatch matrix
##' 
##' @title pileup list to matrix
##' @param mismatch_pileup_call mismatch pileup call list
##' @return matrix: per base mismatch
##' @author pgx@fudan.edu.cn
##' @examples
##'
pileup_call_to_mtx<-function(mismatch_pileup_call){
	tmp.data<-data.frame(
			base=as.character(unlist(sapply(mismatch_pileup_call,function(x){x[1]}))),
			qual=as.numeric(as.character(unlist(sapply(mismatch_pileup_call,function(x){x[2]})))),
			posi=as.numeric(as.character(unlist(sapply(mismatch_pileup_call,function(x){x[3]})))),
			chr =as.character(unlist(sapply(mismatch_pileup_call,function(x){x[4]}))),
			chrp=as.numeric(as.character(unlist(sapply(mismatch_pileup_call,function(x){x[5]})))),
			chrn=as.character(unlist(sapply(mismatch_pileup_call,function(x){x[6]}))),
			chrr=as.numeric(as.character(unlist(sapply(mismatch_pileup_call,function(x){x[7]})))),
			conn=as.character(as.character(unlist(sapply(mismatch_pileup_call,function(x){x[8]})))),
			stringsAsFactors=FALSE)
	tmp.data<-tmp.data[!is.na(tmp.data[,2]),]
	tmp.reverse.match.idx<-tmp.data[,1]==tmp.data[,"chrn"]
	tmp.all.match.idx    <-tolower(tmp.data[,1])==tmp.data[,"chrn"]
	tmp.data[tmp.all.match.idx,1]<- "."
	tmp.data[tmp.reverse.match.idx,1]<-","
	tmp.data
}
