# Supplementary material for: Comprehensive RNA-Seq transcriptomic profiling across 11 organs, 4 ages, and 2 sexes of Fischer 344 rats
Source: Sci Data. 2014 Jun 24;1:140013. doi: 10.1038/sdata.2014.13 (PMC4381750; doi:10.1038/sdata.2014.13)
Supplement: Supplementary File 3 [file sdata201413-s4.xls]

## Sheet: Coverage_error
		Supplementary File 3. ERCC based gene body coverage and sequencing error rate.
Filename	baseCov	5' normCov	3' normCov	5'/3' Cov Ratio	Gap%	Base Mismatch Rate
Ad_F_100_1_C0P4UACXX_L5_LB1	321.99	0.68	0.515	1.32039	0.9	0.001
Ad_F_100_1_C0TDUACXX_L6_LB1	309.51	0.71	0.508	1.39764	0.9	0.001
Ad_F_100_2_D0VTJACXX_L1_LB1	360.91	0.69	0.543	1.27072	0.7	0.001
Ad_F_100_2_D10G7ACXX_L1_LB1	311.1	0.68	0.498	1.36546	0.7	0.002
Ad_F_100_3_D0VTJACXX_L8_LB11	263.48	0.68	0.522	1.30268	0.9	0.001
Ad_F_100_3_D10G7ACXX_L8_LB11	220.08	0.62	0.526	1.17871	0.9	0.002
Ad_F_100_4_C0P4UACXX_L1_LB9	416.17	0.64	0.488	1.31148	0.7	0.001
Ad_F_100_4_C0TDUACXX_L1_LB9	388.25	0.67	0.482	1.39004	0.7	0.001
Ad_F_21_1_C0PBNACXX_L4_LB11	434.38	0.7	0.529	1.32325	0.8	0.001
Ad_F_21_1_D10JVACXX_L4_LB11	416.17	0.66	0.536	1.23134	0.7	0.001
Ad_F_21_2_C0P4UACXX_L8_LB7	369.75	0.62	0.513	1.20858	0.8	0.001
Ad_F_21_2_C0TDUACXX_L8_LB7	375.54	0.62	0.52	1.19231	0.6	0.001
Ad_F_21_3_C0TGTACXX_L5_LB9	204.35	0.65	0.473	1.37421	0.8	0.001
Ad_F_21_3_D0VTEACXX_L5_LB9	289.65	0.62	0.486	1.27572	0.8	0.001
Ad_F_21_4_C0P4UACXX_L7_LB9	234.75	0.66	0.493	1.33874	1	0.001
Ad_F_21_4_C0W2EACXX_L6_LB9_	259.72	0.65	0.502	1.29482	0.8	0.001
Ad_F_2_1_D0VTJACXX_L2_LB11	251.4	0.68	0.492	1.38211	1	0.001
Ad_F_2_1_D10G7ACXX_L2_LB11	243.16	0.7	0.506	1.3834	1	0.001
Ad_F_2_2_D0VTJACXX_L5_LB5	284.03	0.68	0.518	1.31274	1.1	0.001
Ad_F_2_2_D10G7ACXX_L5_LB5	269.66	0.69	0.511	1.35029	0.9	0.001
Ad_F_2_3_C0P4UACXX_L4_LB3	235.49	0.65	0.5	1.3	0.9	0.001
Ad_F_2_3_C0TDUACXX_L4_LB3	269.23	0.61	0.485	1.25773	0.8	0.001
Ad_F_2_4_C0TGTACXX_L7_LB5	269.11	0.68	0.464	1.46552	0.8	0.001
Ad_F_2_4_D0VTEACXX_L7_LB5	302.47	0.63	0.453	1.39073	0.8	0.001
Ad_F_6_1_C0PBNACXX_L8_LB3	309.96	0.65	0.553	1.17541	0.8	0.001
Ad_F_6_1_D10JVACXX_L8_LB3	309.24	0.67	0.511	1.31115	0.8	0.001
Ad_F_6_2_C0TGTACXX_L6_LB7	290.21	0.61	0.451	1.35255	0.7	0.001
Ad_F_6_2_D0VTEACXX_L6_LB7	323.76	0.6	0.491	1.222	0.7	0.001
Ad_F_6_3_D0VTJACXX_L4_LB7	335.39	0.65	0.509	1.27701	0.9	0.013
Ad_F_6_3_D10G7ACXX_L4_LB7	334.02	0.66	0.497	1.32797	1	0.001
Ad_F_6_4_C0PBNACXX_L5_LB9	283.71	0.7	0.508	1.37795	0.8	0.001
Ad_F_6_4_C0W2EACXX_L7_LB9_	334.72	0.7	0.486	1.44033	1	0.001
Ad_M_100_1_C0TGTACXX_L8_LB3	268.41	0.65	0.486	1.33745	0.7	0.001
Ad_M_100_1_D0VTEACXX_L8_LB3	333.33	0.62	0.502	1.23506	0.7	0.001
Ad_M_100_2_C0KN8ACXX_L1_LB1_	447.9	0.63	0.426	1.47887	0.5	0.001
Ad_M_100_2_C0TGTACXX_L3_LB1	414.44	0.68	0.426	1.59624	0.5	0.001
Ad_M_100_2_D0VTEACXX_L3_LB1	385.66	0.7	0.438	1.59817	0.6	0.005
Ad_M_100_3_D0VTJACXX_L6_LB3	292.91	0.67	0.53	1.26415	0.8	0.001
Ad_M_100_3_D10G7ACXX_L6_LB3	240.65	0.67	0.511	1.31115	0.9	0.001
Ad_M_100_4_C0TGTACXX_L2_LB3	323.91	0.63	0.484	1.30165	0.6	0.001
Ad_M_100_4_D0VTEACXX_L2_LB3	398.4	0.67	0.463	1.44708	0.5	0.001
Ad_M_21_1_C0TGTACXX_L4_LB11	310.52	0.62	0.473	1.31078	0.8	0.001
Ad_M_21_1_D0VTEACXX_L4_LB11	354.86	0.64	0.477	1.34172	0.8	0.001
Ad_M_21_2_D0VTJACXX_L7_LB1	338.55	0.65	0.529	1.22873	0.8	0.001
Ad_M_21_2_D10G7ACXX_L7_LB1	325.89	0.67	0.533	1.25704	0.8	0.001
Ad_M_21_3_C0P4UACXX_L2_LB7	448.23	0.65	0.532	1.2218	0.7	0.001
Ad_M_21_3_C0TDUACXX_L2_LB7	453.36	0.68	0.496	1.37097	0.6	0.001
Ad_M_21_4_C0TGTACXX_L1_LB5	389.36	0.63	0.438	1.43836	0.7	0.001
Ad_M_21_4_D0VTEACXX_L1_LB5	436.39	0.62	0.5	1.24	0.5	0.001
Ad_M_2_1_C0P4UACXX_L6_LB11	195.96	0.66	0.533	1.23827	1	0.001
Ad_M_2_1_C0TDUACXX_L5_LB11	164.96	0.68	0.463	1.46868	1	0.001
Ad_M_2_2_C0PBNACXX_L2_LB3	275.53	0.67	0.522	1.28352	0.6	0.001
Ad_M_2_2_D10JVACXX_L2_LB3	288.87	0.64	0.531	1.20527	0.9	0.001
Ad_M_2_3_C0PBNACXX_L3_LB1	504.3	0.7	0.513	1.36452	0.4	0.001
Ad_M_2_3_D10JVACXX_L3_LB1	518.26	0.67	0.526	1.27376	0.4	0.001
Ad_M_2_4_D0U9JACXX_L1_LB9_	571.32	0.7	0.544	1.28676	0.6	0.001
Ad_M_2_4_D0VTJACXX_L3_LB9	206.49	0.63	0.547	1.15174	1.2	0.001
Ad_M_2_4_D10G7ACXX_L3_LB9	331.89	0.68	0.542	1.25461	0.8	0.002
Ad_M_6_1_C0PBNACXX_L6_LB7	359.76	0.69	0.513	1.34503	1	0.001
Ad_M_6_1_D10JVACXX_L6_LB7	317.49	0.7	0.549	1.27505	0.7	0.001
Ad_M_6_2_C0PBNACXX_L1_LB5	322.98	0.68	0.509	1.33595	0.7	0.001
Ad_M_6_2_D10JVACXX_L1_LB5	334.43	0.69	0.489	1.41104	0.8	0.001
Ad_M_6_3_C0P4UACXX_L3_LB5	464.21	0.63	0.533	1.18199	0.9	0.001
Ad_M_6_3_C0TDUACXX_L3_LB5	417.86	0.66	0.529	1.24764	0.8	0.001
Ad_M_6_4_C0PBNACXX_L7_LB5	439.65	0.69	0.501	1.37725	0.5	0.001
Ad_M_6_4_C0W2EACXX_L8_LB5_	438.92	0.69	0.536	1.28731	0.6	0.001
Br_F_100_1_D0U9JACXX_L1_LB7_	472.11	0.65	0.494	1.31579	0.7	0.001
Br_F_100_1_D0VTJACXX_L3_LB7	165.66	0.64	0.498	1.28514	1.3	0.001
Br_F_100_1_D10G7ACXX_L3_LB7	280.3	0.64	0.55	1.16364	0.8	0.002
Br_F_100_2_C0PBNACXX_L2_LB1	427.32	0.73	0.577	1.26516	0.8	0.001
Br_F_100_2_D10JVACXX_L2_LB1	433.28	0.72	0.577	1.24783	0.8	0.001
Br_F_100_3_C0P4UACXX_L8_LB5	380.82	0.62	0.521	1.19002	0.7	0.001
Br_F_100_3_C0TDUACXX_L8_LB5	393.83	0.66	0.534	1.23596	0.6	0.001
Br_F_100_4_C0P4UACXX_L2_LB5	582.49	0.67	0.524	1.27863	0.5	0.001
Br_F_100_4_C0TDUACXX_L2_LB5	603.76	0.67	0.499	1.34269	0.7	0.001
Br_F_21_1_C0TGTACXX_L7_LB3	294.55	0.67	0.49	1.36735	0.5	0.001
Br_F_21_1_D0VTEACXX_L7_LB3	357.08	0.63	0.492	1.28049	0.7	0.001
Br_F_21_2_C0P4UACXX_L1_LB7	543.82	0.67	0.531	1.26177	0.7	0.001
Br_F_21_2_C0TDUACXX_L1_LB7	505.1	0.65	0.518	1.25483	0.6	0.001
Br_F_21_3_D0VTJACXX_L8_LB9	330.3	0.65	0.542	1.19926	0.7	0.001
Br_F_21_3_D10G7ACXX_L8_LB9	265.97	0.67	0.565	1.18584	0.9	0.002
Br_F_21_4_D0VTJACXX_L5_LB3	266.16	0.66	0.505	1.30693	1.3	0.001
Br_F_21_4_D10G7ACXX_L5_LB3	232.63	0.69	0.518	1.33205	1.2	0.001
Br_F_2_1_C0TGTACXX_L5_LB7	373.17	0.65	0.435	1.49425	0.7	0.001
Br_F_2_1_D0VTEACXX_L5_LB7	443.53	0.64	0.476	1.34454	0.5	0.001
Br_F_2_2_C0P4UACXX_L7_LB7	295.42	0.67	0.485	1.38144	0.6	0.001
Br_F_2_2_C0W2EACXX_L6_LB7_	344.19	0.68	0.514	1.32296	0.9	0.001
Br_F_2_3_D0VTJACXX_L6_LB1	590.94	0.7	0.532	1.31579	0.5	0.001
Br_F_2_3_D10G7ACXX_L6_LB1	534.14	0.66	0.557	1.18492	0.5	0.001
Br_F_2_4_C0P4UACXX_L6_LB9	323.9	0.67	0.527	1.27135	0.8	0.001
Br_F_2_4_C0TDUACXX_L5_LB9	271.92	0.67	0.511	1.31115	0.9	0.001
Br_F_6_1_C0PBNACXX_L7_LB3	294.72	0.66	0.491	1.3442	0.6	0.001
Br_F_6_1_C0W2EACXX_L8_LB3_	304.65	0.69	0.519	1.32948	0.9	0.001
Br_F_6_2_C0PBNACXX_L5_LB8	381.66	0.7	0.55	1.27273	0.5	0.001
Br_F_6_2_C0W2EACXX_L7_LB8_	455.54	0.69	0.512	1.34766	0.6	0.001
Br_F_6_3_C0PBNACXX_L4_LB9	506.37	0.71	0.547	1.29799	0.5	0.001
Br_F_6_3_D10JVACXX_L4_LB9	480.43	0.73	0.528	1.38258	0.7	0.001
Br_F_6_4_C0PBNACXX_L5_LB7	367.32	0.66	0.502	1.31474	0.8	0.001
Br_F_6_4_C0W2EACXX_L7_LB7_	447.14	0.75	0.523	1.43403	0.5	0.001
Br_M_100_1_C0P4UACXX_L5_LB11	276.94	0.72	0.517	1.39265	0.7	0.001
Br_M_100_1_C0TDUACXX_L6_LB11	265.59	0.72	0.536	1.34328	0.8	0.001
Br_M_100_2_C0TGTACXX_L6_LB5	304.13	0.63	0.485	1.29897	0.6	0.001
Br_M_100_2_D0VTEACXX_L6_LB5	358.71	0.65	0.48	1.35417	0.4	0.001
Br_M_100_3_C0TGTACXX_L4_LB9	332.09	0.63	0.469	1.34328	0.7	0.001
Br_M_100_3_D0VTEACXX_L4_LB9	405.19	0.63	0.481	1.30977	0.7	0.001
Br_M_100_4_C0P4UACXX_L3_LB3	368.56	0.68	0.522	1.30268	0.7	0.001
Br_M_100_4_C0TDUACXX_L3_LB3	334.29	0.68	0.566	1.20141	0.6	0.001
Br_M_21_1_C0P4UACXX_L4_LB1	410.16	0.72	0.497	1.44869	0.8	0.001
Br_M_21_1_C0TDUACXX_L4_LB1	403.47	0.69	0.522	1.32184	0.7	0.001
Br_M_21_2_D0VTJACXX_L2_LB9	466.14	0.68	0.531	1.2806	0.4	0.001
Br_M_21_2_D10G7ACXX_L2_LB9	395.91	0.64	0.522	1.22605	0.7	0.001
Br_M_21_3_C0TGTACXX_L8_LB1	416.28	0.63	0.476	1.32353	0.6	0.001
Br_M_21_3_D0VTEACXX_L8_LB1	488.91	0.63	0.494	1.2753	0.4	0.001
Br_M_21_4_D0VTJACXX_L7_LB11	306.14	0.66	0.574	1.14983	0.8	0.001
Br_M_21_4_D10G7ACXX_L7_LB11	271.42	0.66	0.555	1.18919	0.8	0.001
Br_M_2_1_C0TGTACXX_L1_LB3	375.25	0.65	0.429	1.51515	0.6	0.001
Br_M_2_1_D0VTEACXX_L1_LB3	447.76	0.66	0.457	1.4442	0.3	0.001
Br_M_2_2_C0KN8ACXX_L1_LB11_	482.52	0.62	0.448	1.38393	0.5	0.001
Br_M_2_2_C0TGTACXX_L3_LB11	411.9	0.63	0.474	1.32911	0.6	0.001
Br_M_2_2_D0VTEACXX_L3_LB11	410.41	0.58	0.448	1.29464	0.4	0.005
Br_M_2_3_C0PBNACXX_L3_LB11	624.3	0.69	0.52	1.32692	0.5	0.001
Br_M_2_3_D10JVACXX_L3_LB11	637.57	0.67	0.535	1.25234	0.5	0.001
Br_M_2_4_D0VTJACXX_L1_LB11	384.39	0.67	0.528	1.26894	0.7	0.001
Br_M_2_4_D10G7ACXX_L1_LB11	297.52	0.61	0.575	1.06087	0.8	0.001
Br_M_6_1_C0PBNACXX_L8_LB1	339.41	0.68	0.519	1.31021	0.8	0.001
Br_M_6_1_D10JVACXX_L8_LB1	339.4	0.65	0.525	1.2381	0.8	0.001
Br_M_6_2_C0PBNACXX_L6_LB5	410.68	0.69	0.515	1.33981	0.7	0.001
Br_M_6_2_D10JVACXX_L6_LB5	369.95	0.67	0.545	1.22936	0.7	0.001
Br_M_6_3_D0VTJACXX_L4_LB5	347.99	0.67	0.499	1.34269	0.9	0.013
Br_M_6_3_D10G7ACXX_L4_LB5	350.87	0.62	0.497	1.24748	0.9	0.001
Br_M_6_4_C0PBNACXX_L1_LB3	396.78	0.69	0.51	1.35294	0.7	0.001
Br_M_6_4_D10JVACXX_L1_LB3	408.71	0.7	0.526	1.3308	0.7	0.001
He_F_100_1_C0PBNACXX_L7_LB6	478.08	0.61	0.54	1.12963	1	0.001
He_F_100_1_C0W2EACXX_L8_LB6_	493.12	0.6	0.561	1.06952	0.6	0.001
He_F_100_2_C0TGTACXX_L6_LB8	395.23	0.59	0.489	1.20654	0.8	0.001
He_F_100_2_D0VTEACXX_L6_LB8	448.56	0.59	0.482	1.22407	0.7	0.001
He_F_100_3_D0VTJACXX_L2_LB12	541.99	0.63	0.496	1.27016	0.7	0.001
He_F_100_3_D10G7ACXX_L2_LB12	530.68	0.6	0.517	1.16054	0.8	0.001
He_F_100_4_D0VTJACXX_L7_LB2	371.21	0.61	0.558	1.09319	1.2	0.001
He_F_100_4_D10G7ACXX_L7_LB2	346.85	0.62	0.534	1.16105	1.3	0.001
He_F_21_1_C0TGTACXX_L8_LB4	298.16	0.61	0.48	1.27083	1	0.001
He_F_21_1_D0VTEACXX_L8_LB4	352.19	0.58	0.516	1.12403	0.7	0.001
He_F_21_2_C0PBNACXX_L2_LB4	444.89	0.62	0.555	1.11712	0.7	0.001
He_F_21_2_D10JVACXX_L2_LB4	455.82	0.59	0.561	1.05169	0.8	0.001
He_F_21_3_C0TGTACXX_L2_LB4	367.03	0.6	0.457	1.31291	0.7	0.001
He_F_21_3_D0VTEACXX_L2_LB4	412.18	0.61	0.464	1.31466	0.5	0.001
He_F_21_4_C0PBNACXX_L8_LB4	421.69	0.61	0.511	1.19374	0.8	0.001
He_F_21_4_D10JVACXX_L8_LB4	425.37	0.63	0.551	1.14338	0.7	0.001
He_F_2_1_D0U9JACXX_L1_LB10_	527.87	0.65	0.594	1.09428	0.7	0.001
He_F_2_1_D0VTJACXX_L3_LB10	192.49	0.66	0.565	1.16814	1.4	0.001
He_F_2_1_D10G7ACXX_L3_LB10	341.33	0.66	0.56	1.17857	0.9	0.002
He_F_2_2_C0TGTACXX_L7_LB6	287.49	0.61	0.469	1.30064	0.9	0.001
He_F_2_2_D0VTEACXX_L7_LB6	370.17	0.59	0.45	1.31111	0.6	0.001
He_F_2_3_C0P4UACXX_L2_LB8	483.25	0.6	0.533	1.1257	0.9	0.001
He_F_2_3_C0TDUACXX_L2_LB8	499.32	0.59	0.536	1.10075	0.8	0.001
He_F_2_4_C0TGTACXX_L1_LB6	412.4	0.64	0.466	1.37339	0.4	0.001
He_F_2_4_D0VTEACXX_L1_LB6	535.9	0.59	0.47	1.25532	0.4	0.001
He_F_6_1_C0P4UACXX_L4_LB4	943.2	0.6	0.519	1.15607	0.5	0.001
He_F_6_1_C0TDUACXX_L4_LB4	939.16	0.6	0.537	1.11732	0.4	0.001
He_F_6_2_C0TGTACXX_L5_LB10	426.92	0.67	0.528	1.26894	0.7	0.001
He_F_6_2_D0VTEACXX_L5_LB10	540.96	0.6	0.544	1.10294	0.8	0.001
He_F_6_3_C0P4UACXX_L8_LB8	429.59	0.6	0.551	1.08893	0.8	0.001
He_F_6_3_C0TDUACXX_L8_LB8	446.01	0.59	0.54	1.09259	0.8	0.001
He_F_6_4_C0PBNACXX_L1_LB6	589.29	0.58	0.587	0.988075	0.7	0.001
He_F_6_4_D10JVACXX_L1_LB6	612.81	0.63	0.572	1.1014	0.6	0.001
He_M_100_1_C0P4UACXX_L3_LB6	624.58	0.63	0.543	1.16022	0.7	0.001
He_M_100_1_C0TDUACXX_L3_LB6	566.14	0.61	0.565	1.07965	0.7	0.001
He_M_100_2_D0VTJACXX_L8_LB12	382.39	0.57	0.522	1.09195	0.8	0.001
He_M_100_2_D10G7ACXX_L8_LB12	343.12	0.61	0.539	1.13173	1	0.002
He_M_100_3_D0VTJACXX_L1_LB2	540	0.6	0.537	1.11732	0.9	0.001
He_M_100_3_D10G7ACXX_L1_LB2	442.68	0.6	0.506	1.18577	0.9	0.001
He_M_100_4_C0PBNACXX_L6_LB8	553.7	0.61	0.539	1.13173	0.8	0.001
He_M_100_4_D10JVACXX_L6_LB8	495.8	0.61	0.547	1.11517	0.7	0.001
He_M_21_1_C0KN8ACXX_L1_LB2_	1255.51	0.65	0.471	1.38004	0.2	0.001
He_M_21_1_C0TGTACXX_L3_LB2	1085.99	0.62	0.496	1.25	0.3	0.001
He_M_21_1_D0VTEACXX_L3_LB2	1041.84	0.65	0.476	1.36555	0.3	0.005
He_M_21_2_D0VTJACXX_L4_LB8	443.57	0.61	0.572	1.06643	0.8	0.013
He_M_21_2_D10G7ACXX_L4_LB8	454.33	0.58	0.538	1.07807	0.9	0.001
He_M_21_3_C0P4UACXX_L6_LB12	460.42	0.63	0.502	1.25498	0.9	0.001
He_M_21_3_C0TDUACXX_L5_LB12	381	0.63	0.545	1.15596	0.7	0.001
He_M_21_4_C0PBNACXX_L3_LB2	653.92	0.65	0.588	1.10544	0.7	0.001
He_M_21_4_D10JVACXX_L3_LB2	672.09	0.64	0.576	1.11111	0.6	0.001
He_M_2_1_C0PBNACXX_L5_LB10	431.12	0.63	0.542	1.16236	1	0.001
He_M_2_1_C0W2EACXX_L7_LB10_	517.6	0.67	0.584	1.14726	0.8	0.001
He_M_2_2_C0P4UACXX_L5_LB2	502.34	0.6	0.543	1.10497	0.8	0.001
He_M_2_2_C0TDUACXX_L6_LB2	480.38	0.59	0.55	1.07273	0.8	0.001
He_M_2_3_C0P4UACXX_L1_LB10	567.33	0.59	0.569	1.03691	0.8	0.001
He_M_2_3_C0TDUACXX_L1_LB10	529.15	0.63	0.56	1.125	0.9	0.001
He_M_2_4_C0P4UACXX_L7_LB10	392.11	0.58	0.503	1.15308	0.7	0.001
He_M_2_4_C0W2EACXX_L6_LB10_	451.13	0.6	0.53	1.13208	0.7	0.001
He_M_6_1_C0PBNACXX_L4_LB12	719.61	0.62	0.57	1.08772	0.6	0.001
He_M_6_1_D10JVACXX_L4_LB12	684.88	0.61	0.559	1.09123	0.6	0.001
He_M_6_2_D0VTJACXX_L5_LB6	395.48	0.58	0.546	1.06227	0.8	0.001
He_M_6_2_D10G7ACXX_L5_LB6	345.69	0.59	0.54	1.09259	1.1	0.001
He_M_6_3_D0VTJACXX_L6_LB4	410.48	0.6	0.546	1.0989	0.8	0.001
He_M_6_3_D10G7ACXX_L6_LB4	368.81	0.6	0.532	1.12782	1	0.001
He_M_6_4_C0TGTACXX_L4_LB12	675.88	0.6	0.491	1.222	0.6	0.001
He_M_6_4_D0VTEACXX_L4_LB12	743.98	0.62	0.502	1.23506	0.6	0.001
Ki_F_100_1_C0TGTACXX_L6_LB9	405.49	0.57	0.545	1.04587	0.8	0.001
Ki_F_100_1_D0VTEACXX_L6_LB9	517.87	0.6	0.504	1.19048	0.8	0.001
Ki_F_100_2_D0VTJACXX_L6_LB5	3.14	0.24	0.279	0.860215	45.7	0.002
Ki_F_100_2_D10G7ACXX_L6_LB5	1.78	0.11	0.301	0.365449	55	0.004
Ki_F_100_3_C0P4UACXX_L6_LB1	486.53	0.63	0.569	1.10721	0.8	0.001
Ki_F_100_3_C0TDUACXX_L5_LB1	406.24	0.63	0.519	1.21387	0.9	0.001
Ki_F_100_4_C0P4UACXX_L1_LB11	511.73	0.6	0.542	1.10701	0.8	0.001
Ki_F_100_4_C0TDUACXX_L1_LB11	474.12	0.59	0.51	1.15686	1.1	0.001
Ki_F_21_1_C0P4UACXX_L3_LB7	526.56	0.64	0.563	1.13677	0.7	0.001
Ki_F_21_1_C0TDUACXX_L3_LB7	476.57	0.62	0.568	1.09155	0.9	0.001
Ki_F_21_2_C0PBNACXX_L6_LB9	495.29	0.62	0.565	1.09735	0.9	0.001
Ki_F_21_2_D10JVACXX_L6_LB9	443.19	0.62	0.539	1.15028	1	0.001
Ki_F_21_3_C0P4UACXX_L2_LB9	480.09	0.6	0.538	1.11524	0.9	0.001
Ki_F_21_3_C0TDUACXX_L2_LB9	496.25	0.61	0.571	1.0683	0.7	0.001
Ki_F_21_4_C0PBNACXX_L1_LB7	474.85	0.64	0.556	1.15108	0.6	0.001
Ki_F_21_4_D10JVACXX_L1_LB7	499.28	0.7	0.527	1.32827	0.9	0.001
Ki_F_2_1_C0PBNACXX_L8_LB5	473.03	0.64	0.589	1.08659	0.7	0.001
Ki_F_2_1_D10JVACXX_L8_LB5	473.68	0.65	0.579	1.12263	1	0.001
Ki_F_2_2_C0TGTACXX_L8_LB5	323.1	0.61	0.538	1.13383	0.7	0.001
Ki_F_2_2_D0VTEACXX_L8_LB5	375.56	0.62	0.495	1.25253	0.7	0.001
Ki_F_2_3_C0TGTACXX_L7_LB7	327.44	0.61	0.498	1.2249	0.9	0.001
Ki_F_2_3_D0VTEACXX_L7_LB7	397.29	0.62	0.511	1.21331	1	0.001
Ki_F_2_4_C0P4UACXX_L5_LB3	366.42	0.61	0.566	1.07774	0.9	0.001
Ki_F_2_4_C0TDUACXX_L6_LB3	348.11	0.63	0.553	1.13924	1	0.001
Ki_F_6_1_C0P4UACXX_L7_LB11	308.22	0.62	0.601	1.03161	1.1	0.001
Ki_F_6_1_C0W2EACXX_L6_LB11_	344.42	0.64	0.551	1.16152	1	0.001
Ki_F_6_2_C0PBNACXX_L5_LB11	382.77	0.58	0.557	1.04129	1	0.001
Ki_F_6_2_C0W2EACXX_L7_LB11_	447	0.64	0.589	1.08659	0.8	0.001
Ki_F_6_3_D0VTJACXX_L4_LB9	503.43	0.67	0.582	1.1512	0.7	0.013
Ki_F_6_3_D10G7ACXX_L4_LB9	451.67	0.65	0.588	1.10544	0.7	0.001
Ki_F_6_4_C0P4UACXX_L8_LB9	409.69	0.6	0.54	1.11111	0.7	0.001
Ki_F_6_4_C0TDUACXX_L8_LB9	419.68	0.64	0.528	1.21212	0.8	0.001
Ki_M_100_1_C0PBNACXX_L7_LB7	440.25	0.66	0.585	1.12821	0.8	0.001
Ki_M_100_1_C0W2EACXX_L8_LB7_	457.33	0.69	0.596	1.15772	0.8	0.001
Ki_M_100_2_C064YACXX_L3_LBNA_50_1	883.49	0.62	0.536	1.15672	0.5	0.001
Ki_M_100_2_D0ECWACXX_L2_ATCACG_50_1	427.42	0.61	0.535	1.14019	0.6	0.001
Ki_M_100_3_C064YACXX_L3_LBNA_50_1	876.22	0.63	0.505	1.24752	0.5	0.001
Ki_M_100_3_D0ECWACXX_L2_GGCTAC_50_1	405.94	0.58	0.506	1.14625	0.7	0.001
Ki_M_100_4_D0VTJACXX_L8_LB1	381.69	0.6	0.531	1.12994	0.8	0.001
Ki_M_100_4_D10G7ACXX_L8_LB1	345.25	0.57	0.556	1.02518	1.2	0.002
Ki_M_21_1_C0PBNACXX_L4_LB1	631.75	0.63	0.56	1.125	0.7	0.001
Ki_M_21_1_D10JVACXX_L4_LB1	600.32	0.63	0.55	1.14545	0.8	0.001
Ki_M_21_2_C0TGTACXX_L4_LB1	523.41	0.6	0.496	1.20968	0.6	0.001
Ki_M_21_2_D0VTEACXX_L4_LB1	569.02	0.64	0.482	1.3278	0.5	0.001
Ki_M_21_3_C0TGTACXX_L1_LB7	562.26	0.58	0.429	1.35198	0.7	0.001
Ki_M_21_3_D0VTEACXX_L1_LB7	650.19	0.55	0.48	1.14583	0.5	0.001
Ki_M_21_4_D0VTJACXX_L1_LB3	352.71	0.6	0.568	1.05634	1	0.001
Ki_M_21_4_D10G7ACXX_L1_LB3	278.57	0.63	0.553	1.13924	1.1	0.001
Ki_M_2_1_D0U9JACXX_L1_LB11_	447.56	0.67	0.536	1.25	0.9	0.001
Ki_M_2_1_D0VTJACXX_L3_LB11	163.46	0.64	0.547	1.17002	1.2	0.001
Ki_M_2_1_D10G7ACXX_L3_LB11	275.59	0.67	0.54	1.24074	1.1	0.002
Ki_M_2_2_C0PBNACXX_L3_LB3	381.29	0.59	0.566	1.0424	0.8	0.001
Ki_M_2_2_D10JVACXX_L3_LB3	390.13	0.63	0.535	1.17757	0.9	0.001
Ki_M_2_3_C0KN8ACXX_L1_LB3_	410.19	0.61	0.438	1.39269	0.7	0.001
Ki_M_2_3_C0TGTACXX_L3_LB3	303.9	0.68	0.457	1.48796	0.9	0.001
Ki_M_2_3_D0VTEACXX_L3_LB3	331.28	0.61	0.445	1.37079	0.9	0.005
Ki_M_2_4_C0PBNACXX_L2_LB5	406.53	0.62	0.556	1.11511	0.9	0.001
Ki_M_2_4_D10JVACXX_L2_LB5	417.3	0.65	0.546	1.19048	0.8	0.001
Ki_M_6_1_D0VTJACXX_L5_LB7	427.71	0.59	0.55	1.07273	0.9	0.001
Ki_M_6_1_D10G7ACXX_L5_LB7	403.94	0.58	0.528	1.09848	0.8	0.001
Ki_M_6_2_D0VTJACXX_L7_LB3	372.55	0.59	0.574	1.02787	0.8	0.001
Ki_M_6_2_D10G7ACXX_L7_LB3	319.8	0.61	0.525	1.1619	1.2	0.001
Ki_M_6_3_C0P4UACXX_L4_LB5	642.75	0.59	0.528	1.11742	0.5	0.001
Ki_M_6_3_C0TDUACXX_L4_LB5	642.14	0.57	0.527	1.08159	0.6	0.001
Ki_M_6_4_C0TGTACXX_L2_LB5	520.18	0.59	0.454	1.29956	0.6	0.001
Ki_M_6_4_D0VTEACXX_L2_LB5	597.14	0.62	0.468	1.32479	0.5	0.001
Li_F_100_1_C0PBNACXX_L8_LB12	498.86	0.64	0.558	1.14695	0.5	0.001
Li_F_100_1_D10JVACXX_L8_LB12	498.66	0.62	0.538	1.15242	0.7	0.001
Li_F_100_2_C0P4UACXX_L1_LB6	619.92	0.6	0.503	1.19284	0.3	0.001
Li_F_100_2_C0TDUACXX_L1_LB6	577.92	0.63	0.492	1.28049	0.5	0.001
Li_F_100_3_C0P4UACXX_L2_LB4	256.43	0.61	0.518	1.17761	1.1	0.001
Li_F_100_3_C0TDUACXX_L2_LB4	263.01	0.54	0.477	1.13208	1.2	0.001
Li_F_100_4_D0VTJACXX_L4_LB4	276.42	0.68	0.527	1.29032	0.8	0.013
Li_F_100_4_D10G7ACXX_L4_LB4	280.26	0.69	0.481	1.43451	0.9	0.001
Li_F_21_1_C0TGTACXX_L5_LB6	375.16	0.64	0.418	1.5311	0.7	0.001
Li_F_21_1_D0VTEACXX_L5_LB6	496.26	0.66	0.445	1.48315	0.4	0.001
Li_F_21_2_C0PBNACXX_L6_LB4	507.63	0.69	0.522	1.32184	0.5	0.001
Li_F_21_2_D10JVACXX_L6_LB4	457.78	0.67	0.535	1.25234	0.7	0.001
Li_F_21_3_D0VTJACXX_L7_LB10	581.68	0.62	0.497	1.24748	0.5	0.001
Li_F_21_3_D10G7ACXX_L7_LB10	571.52	0.63	0.511	1.23288	0.3	0.001
Li_F_21_4_C0TGTACXX_L4_LB8	533.63	0.63	0.45	1.4	0.5	0.001
Li_F_21_4_D0VTEACXX_L4_LB8	592.13	0.61	0.49	1.2449	0.4	0.001
Li_F_2_1_C0PBNACXX_L2_LB12	578.73	0.65	0.524	1.24046	0.5	0.001
Li_F_2_1_D10JVACXX_L2_LB12	593.21	0.61	0.508	1.20079	0.7	0.001
Li_F_2_2_C0P4UACXX_L6_LB8	363.28	0.63	0.535	1.17757	0.7	0.001
Li_F_2_2_C0TDUACXX_L5_LB8	305.13	0.63	0.509	1.23772	0.8	0.001
Li_F_2_3_C0P4UACXX_L7_LB6	317.41	0.61	0.499	1.22244	0.5	0.001
Li_F_2_3_C0W2EACXX_L6_LB6_	370.29	0.65	0.499	1.30261	0.6	0.001
Li_F_2_4_C0TGTACXX_L2_LB12	630.71	0.64	0.496	1.29032	0.4	0.001
Li_F_2_4_D0VTEACXX_L2_LB12	724.83	0.63	0.512	1.23047	0.4	0.001
Li_F_6_1_D0VTJACXX_L1_LB10	1235.85	0.71	0.509	1.39489	0.2	0.001
Li_F_6_1_D10G7ACXX_L1_LB10	1064.84	0.68	0.515	1.32039	0.3	0.002
Li_F_6_2_C0TGTACXX_L1_LB2	598.33	0.67	0.437	1.53318	0.2	0.001
Li_F_6_2_D0VTEACXX_L1_LB2	684.95	0.64	0.428	1.49533	0.3	0.001
Li_F_6_3_C0P4UACXX_L3_LB2	607.51	0.67	0.503	1.33201	0.5	0.001
Li_F_6_3_C0TDUACXX_L3_LB2	549.76	0.69	0.509	1.3556	0.8	0.001
Li_F_6_4_D0VTJACXX_L6_LB12	605.3	0.68	0.534	1.27341	0.3	0.001
Li_F_6_4_D10G7ACXX_L6_LB12	566.34	0.71	0.535	1.3271	0.4	0.001
Li_M_100_1_C0TGTACXX_L8_LB12	683.17	0.61	0.482	1.26556	0.4	0.001
Li_M_100_1_D0VTEACXX_L8_LB12	790.99	0.6	0.478	1.25523	0.4	0.001
Li_M_100_2_D0U9JACXX_L1_LB6_	597.92	0.65	0.483	1.34576	0.3	0.001
Li_M_100_2_D0VTJACXX_L2_LB1	612.02	0.59	0.566	1.0424	0.7	0.001
Li_M_100_2_D0VTJACXX_L3_LB6	209.25	0.62	0.492	1.26016	0.9	0.001
Li_M_100_2_D10G7ACXX_L2_LB1	608.48	0.6	0.544	1.10294	0.6	0.001
Li_M_100_2_D10G7ACXX_L3_LB6	344.5	0.66	0.466	1.41631	0.7	0.002
Li_M_100_3_C0KN8ACXX_L1_LB10_	1126.64	0.64	0.475	1.34737	0.2	0.001
Li_M_100_3_C0TGTACXX_L3_LB10	1028.93	0.64	0.466	1.37339	0.3	0.001
Li_M_100_3_C0TGTACXX_L5_LB11	486.6	0.58	0.49	1.18367	0.8	0.001
Li_M_100_3_D0VTEACXX_L3_LB10	946.61	0.64	0.479	1.33612	0.1	0.005
Li_M_100_3_D0VTEACXX_L5_LB11	604.83	0.58	0.458	1.26638	0.4	0.001
Li_M_100_4_C0P4UACXX_L4_LB12	362.45	0.69	0.519	1.32948	0.4	0.001
Li_M_100_4_C0TDUACXX_L4_LB12	363.95	0.68	0.501	1.35729	0.5	0.001
Li_M_21_1_C0PBNACXX_L3_LB10	355.32	0.68	0.498	1.36546	0.5	0.001
Li_M_21_1_D10JVACXX_L3_LB10	361.77	0.69	0.524	1.31679	0.3	0.001
Li_M_21_2_C0PBNACXX_L7_LB2	632.54	0.68	0.53	1.28302	0.4	0.001
Li_M_21_2_C0W2EACXX_L8_LB2_	635.47	0.69	0.523	1.31931	0.4	0.001
Li_M_21_3_D0VTJACXX_L5_LB2	598.69	0.7	0.46	1.52174	0.9	0.001
Li_M_21_3_D10G7ACXX_L5_LB2	534.59	0.67	0.49	1.36735	1.1	0.001
Li_M_21_4_C0PBNACXX_L1_LB2	529.98	0.67	0.541	1.23845	0.6	0.001
Li_M_21_4_D10JVACXX_L1_LB2	551.71	0.69	0.509	1.3556	0.8	0.001
Li_M_2_1_C0PBNACXX_L4_LB8	546.36	0.7	0.511	1.36986	0.6	0.001
Li_M_2_1_D10JVACXX_L4_LB8	520.32	0.7	0.499	1.40281	0.4	0.002
Li_M_2_2_C0P4UACXX_L8_LB4	197.01	0.63	0.523	1.20459	0.9	0.001
Li_M_2_2_C0TDUACXX_L8_LB4	199.31	0.66	0.548	1.20438	0.9	0.001
Li_M_2_3_C0PBNACXX_L5_LB6	334.31	0.65	0.506	1.28458	0.8	0.001
Li_M_2_3_C0W2EACXX_L7_LB6_	398.25	0.61	0.542	1.12546	0.8	0.001
Li_M_2_4_C0P4UACXX_L5_LB10	280.41	0.62	0.486	1.27572	0.6	0.001
Li_M_2_4_C0TDUACXX_L6_LB10	268.73	0.63	0.469	1.34328	0.7	0.001
Li_M_6_1_C0TGTACXX_L6_LB4	394.57	0.63	0.447	1.4094	0.4	0.001
Li_M_6_1_D0VTEACXX_L6_LB4	464.65	0.64	0.481	1.33056	0.6	0.001
Li_M_6_2_C0TGTACXX_L7_LB2	507.64	0.67	0.471	1.42251	0.4	0.001
Li_M_6_2_D0VTEACXX_L7_LB2	612.97	0.66	0.441	1.4966	0.3	0.001
Li_M_6_3_D0VTJACXX_L8_LB8	518.79	0.64	0.507	1.26233	0.6	0.001
Li_M_6_3_D10G7ACXX_L8_LB8	463.48	0.67	0.47	1.42553	0.5	0.002
Li_M_6_4_D0VTJACXX_L2_LB8	537.9	0.62	0.489	1.26789	0.6	0.001
Li_M_6_4_D10G7ACXX_L2_LB8	535.28	0.57	0.504	1.13095	0.4	0.001
Lu_F_100_1_C0PBNACXX_L6_LB12	549.63	0.61	0.57	1.07018	0.8	0.001
Lu_F_100_1_D10JVACXX_L6_LB12	489.83	0.59	0.599	0.984975	0.8	0.001
Lu_F_100_2_D0VTJACXX_L2_LB4	357.97	0.59	0.526	1.12167	1	0.001
Lu_F_100_2_D10G7ACXX_L2_LB4	346.48	0.61	0.554	1.10108	1	0.001
Lu_F_100_3_C0PBNACXX_L4_LB4	479.52	0.66	0.559	1.18068	0.9	0.001
Lu_F_100_3_D10JVACXX_L4_LB4	460.17	0.64	0.598	1.07023	0.7	0.001
Lu_F_100_4_C0TGTACXX_L4_LB4	385.26	0.6	0.468	1.28205	0.7	0.001
Lu_F_100_4_D0VTEACXX_L4_LB4	422.26	0.64	0.507	1.26233	0.7	0.001
Lu_F_21_1_D0VTJACXX_L6_LB8	277.06	0.6	0.515	1.16505	1.2	0.001
Lu_F_21_1_D10G7ACXX_L6_LB8	255.21	0.59	0.517	1.1412	1.4	0.001
Lu_F_21_2_C0TGTACXX_L6_LB12	440.81	0.59	0.502	1.1753	1	0.001
Lu_F_21_2_D0VTEACXX_L6_LB12	500.58	0.59	0.511	1.1546	0.8	0.001
Lu_F_21_3_C0PBNACXX_L8_LB8	387.22	0.66	0.552	1.19565	0.7	0.001
Lu_F_21_3_D10JVACXX_L8_LB8	391.39	0.63	0.561	1.12299	0.8	0.001
Lu_F_21_4_D0VTJACXX_L1_LB6	479.9	0.57	0.517	1.10251	0.9	0.001
Lu_F_21_4_D10G7ACXX_L1_LB6	368.11	0.51	0.557	0.915619	0.7	0.002
Lu_F_2_1_C0TGTACXX_L1_LB10	529.77	0.59	0.467	1.26338	0.5	0.001
Lu_F_2_1_D0VTEACXX_L1_LB10	594.11	0.57	0.464	1.22845	0.7	0.001
Lu_F_2_2_C0PBNACXX_L2_LB8	435.2	0.65	0.52	1.25	1	0.001
Lu_F_2_2_D10JVACXX_L2_LB8	445.41	0.65	0.523	1.24283	1.2	0.001
Lu_F_2_3_C0P4UACXX_L2_LB12	552.67	0.6	0.548	1.09489	0.6	0.001
Lu_F_2_3_C0TDUACXX_L2_LB12	565.53	0.6	0.541	1.10906	0.7	0.001
Lu_F_2_4_C0PBNACXX_L3_LB6	448.92	0.62	0.545	1.13761	0.8	0.001
Lu_F_2_4_D10JVACXX_L3_LB6	456.78	0.65	0.535	1.21495	0.8	0.001
Lu_F_6_1_C0P4UACXX_L7_LB2	470.6	0.58	0.574	1.01045	0.8	0.001
Lu_F_6_1_C0W2EACXX_L6_LB2_	279.54	0.66	0.578	1.14187	0.9	0.001
Lu_F_6_2_C0P4UACXX_L3_LB10	542.03	0.59	0.53	1.11321	0.8	0.001
Lu_F_6_2_C0TDUACXX_L3_LB10	493.77	0.61	0.511	1.19374	0.6	0.001
Lu_F_6_3_D0VTJACXX_L8_LB4	271.78	0.58	0.559	1.03757	1.5	0.001
Lu_F_6_3_D10G7ACXX_L8_LB4	242	0.59	0.511	1.1546	1	0.002
Lu_F_6_4_C0P4UACXX_L8_LB12	343.01	0.61	0.489	1.24744	1.1	0.001
Lu_F_6_4_C0TDUACXX_L8_LB12	350.87	0.61	0.477	1.27883	1	0.001
Lu_M_100_1_C0P4UACXX_L6_LB4	407.25	0.62	0.57	1.08772	0.9	0.001
Lu_M_100_1_C0TDUACXX_L5_LB4	337.9	0.61	0.6	1.01667	1.3	0.001
Lu_M_100_2_C0TGTACXX_L8_LB8	349.01	0.57	0.522	1.09195	0.9	0.001
Lu_M_100_2_D0VTEACXX_L8_LB8	401.83	0.62	0.505	1.22772	0.6	0.001
Lu_M_100_3_D0VTJACXX_L5_LB10	483.28	0.62	0.54	1.14815	0.7	0.001
Lu_M_100_3_D10G7ACXX_L5_LB10	470.8	0.6	0.59	1.01695	0.9	0.001
Lu_M_100_4_C0PBNACXX_L1_LB10	453.38	0.62	0.562	1.1032	1.1	0.001
Lu_M_100_4_D10JVACXX_L1_LB10	471.75	0.64	0.578	1.10727	0.9	0.001
Lu_M_21_1_D0VTJACXX_L4_LB12	541.2	0.66	0.504	1.30952	0.7	0.013
Lu_M_21_1_D10G7ACXX_L4_LB12	595.55	0.6	0.546	1.0989	0.8	0.001
Lu_M_21_2_C0TGTACXX_L2_LB8	412.01	0.58	0.483	1.20083	0.6	0.001
Lu_M_21_2_D0VTEACXX_L2_LB8	458.78	0.64	0.486	1.31687	0.6	0.001
Lu_M_21_3_C0P4UACXX_L5_LB6	372.69	0.61	0.487	1.25257	0.8	0.001
Lu_M_21_3_C0TDUACXX_L6_LB6	356.46	0.6	0.538	1.11524	0.7	0.001
Lu_M_21_4_C0TGTACXX_L5_LB2	184.42	0.37	0.512	0.722656	1.4	0.001
Lu_M_21_4_D0VTEACXX_L5_LB2	213.75	0.37	0.47	0.787234	1.3	0.001
Lu_M_2_1_C0PBNACXX_L7_LB10	479.8	0.62	0.561	1.10517	0.9	0.001
Lu_M_2_1_C0W2EACXX_L8_LB10_	481.07	0.63	0.57	1.10526	0.9	0.001
Lu_M_2_2_D0U9JACXX_L1_LB2_	232.92	0.64	0.509	1.25737	1.2	0.001
Lu_M_2_2_D0VTJACXX_L3_LB2	232.04	0.58	0.51	1.13725	1.6	0.001
Lu_M_2_2_D10G7ACXX_L3_LB2	394.89	0.61	0.511	1.19374	0.9	0.002
Lu_M_2_3_C0P4UACXX_L4_LB8	375.07	0.5	0.547	0.914077	1.1	0.001
Lu_M_2_3_C0TDUACXX_L4_LB8	375.16	0.54	0.505	1.06931	1.1	0.001
Lu_M_2_4_C0KN8ACXX_L1_LB6_	523.98	0.61	0.493	1.23732	0.6	0.001
Lu_M_2_4_C0TGTACXX_L3_LB6	419.19	0.63	0.478	1.31799	0.6	0.001
Lu_M_2_4_D0VTEACXX_L3_LB6	427.68	0.58	0.464	1.25	0.6	0.005
Lu_M_6_1_C0TGTACXX_L7_LB10	355.49	0.62	0.52	1.19231	1	0.001
Lu_M_6_1_D0VTEACXX_L7_LB10	400.74	0.62	0.537	1.15456	0.9	0.001
Lu_M_6_2_D0VTJACXX_L7_LB6	303.43	0.58	0.531	1.09228	0.9	0.001
Lu_M_6_2_D10G7ACXX_L7_LB6	266.74	0.56	0.545	1.02752	1.1	0.001
Lu_M_6_3_C0PBNACXX_L5_LB2	346.01	0.59	0.551	1.07078	0.9	0.001
Lu_M_6_3_C0W2EACXX_L7_LB2_	416.29	0.59	0.546	1.08059	0.5	0.001
Lu_M_6_4_C0P4UACXX_L1_LB2	602.09	0.56	0.537	1.04283	0.8	0.001
Lu_M_6_4_C0TDUACXX_L1_LB2	556.68	0.57	0.527	1.08159	0.7	0.001
Mu_F_100_1_D0VTJACXX_L8_LB10	392	0.66	0.546	1.20879	0.5	0.001
Mu_F_100_1_D10G7ACXX_L8_LB10	358.95	0.62	0.544	1.13971	0.5	0.002
Mu_F_100_2_D0VTJACXX_L4_LB6	358.6	0.6	0.538	1.11524	0.6	0.013
Mu_F_100_2_D10G7ACXX_L4_LB6	325.6	0.61	0.515	1.18447	0.6	0.001
Mu_F_100_3_C0P4UACXX_L5_LB12	289.46	0.64	0.518	1.23552	1.2	0.001
Mu_F_100_3_C0TDUACXX_L6_LB12	275.31	0.63	0.501	1.25749	1.1	0.001
Mu_F_100_4_C0TGTACXX_L1_LB4	424.92	0.66	0.475	1.38947	0.4	0.001
Mu_F_100_4_D0VTEACXX_L1_LB4	476.71	0.64	0.45	1.42222	0.6	0.001
Mu_F_21_1_C0P4UACXX_L4_LB2	471.82	0.66	0.503	1.31213	0.5	0.001
Mu_F_21_1_C0TDUACXX_L4_LB2	470.7	0.66	0.495	1.33333	0.5	0.001
Mu_F_21_2_C0P4UACXX_L8_LB6	374.37	0.64	0.506	1.26482	0.6	0.001
Mu_F_21_2_C0TDUACXX_L8_LB6	381.18	0.64	0.513	1.24756	0.6	0.001
Mu_F_21_3_C0TGTACXX_L6_LB6	416.84	0.63	0.433	1.45497	0.4	0.001
Mu_F_21_3_D0VTEACXX_L6_LB6	505.4	0.61	0.468	1.30342	0.5	0.001
Mu_F_21_4_C0P4UACXX_L1_LB8	561.48	0.67	0.504	1.32937	0.6	0.001
Mu_F_21_4_C0TDUACXX_L1_LB8	516.39	0.65	0.542	1.19926	0.5	0.001
Mu_F_2_1_C0TGTACXX_L4_LB10	733.45	0.65	0.483	1.34576	0.4	0.001
Mu_F_2_1_D0VTEACXX_L4_LB10	797.88	0.6	0.485	1.23711	0.3	0.001
Mu_F_2_2_D0U9JACXX_L1_LB8_	435.12	0.61	0.503	1.21272	0.6	0.001
Mu_F_2_2_D0VTJACXX_L3_LB8	157.17	0.6	0.513	1.16959	1.3	0.001
Mu_F_2_2_D10G7ACXX_L3_LB8	269.34	0.57	0.482	1.18257	1	0.002
Mu_F_2_3_C0PBNACXX_L3_LB12	488.39	0.66	0.526	1.25475	0.6	0.001
Mu_F_2_3_D10JVACXX_L3_LB12	496.71	0.65	0.533	1.21951	0.7	0.001
Mu_F_2_4_C0TGTACXX_L2_LB2	484.11	0.65	0.458	1.41921	0.4	0.001
Mu_F_2_4_D0VTEACXX_L2_LB2	565.09	0.66	0.44	1.5	0.4	0.001
Mu_F_6_1_C0TGTACXX_L5_LB8	361.19	0.59	0.44	1.34091	0.4	0.001
Mu_F_6_1_D0VTEACXX_L5_LB8	416.23	0.62	0.436	1.42202	0.5	0.001
Mu_F_6_2_C0TGTACXX_L2_LB1	645.9	0.67	0.477	1.40461	0.3	0.001
Mu_F_6_2_D0VTEACXX_L2_LB1	721.38	0.67	0.451	1.48559	0.3	0.001
Mu_F_6_3_C0KN8ACXX_L1_LB12_	658.33	0.63	0.484	1.30165	0.4	0.001
Mu_F_6_3_C0TGTACXX_L3_LB12	595.17	0.61	0.466	1.30901	0.6	0.001
Mu_F_6_3_D0VTEACXX_L3_LB12	550.17	0.62	0.465	1.33333	0.5	0.005
Mu_F_6_4_C0P4UACXX_L2_LB6	510.77	0.64	0.52	1.23077	0.3	0.001
Mu_F_6_4_C0TDUACXX_L2_LB6	516.07	0.62	0.535	1.15888	0.5	0.001
Mu_M_100_1_D0VTJACXX_L7_LB12	393.39	0.68	0.512	1.32812	0.6	0.001
Mu_M_100_1_D10G7ACXX_L7_LB12	369.42	0.67	0.579	1.15717	0.5	0.001
Mu_M_100_2_D0VTJACXX_L2_LB10	467.17	0.67	0.536	1.25	0.6	0.001
Mu_M_100_2_D10G7ACXX_L2_LB10	465.32	0.64	0.537	1.19181	0.7	0.001
Mu_M_100_3_D0VTJACXX_L1_LB12	408.49	0.66	0.53	1.24528	0.7	0.001
Mu_M_100_3_D10G7ACXX_L1_LB12	344.31	0.65	0.535	1.21495	0.7	0.002
Mu_M_100_4_C0PBNACXX_L6_LB6	438.74	0.67	0.495	1.35354	0.6	0.001
Mu_M_100_4_D10JVACXX_L6_LB6	390.32	0.67	0.536	1.25	0.9	0.001
Mu_M_21_1_C0PBNACXX_L2_LB2	342.43	0.68	0.53	1.28302	0.7	0.001
Mu_M_21_1_D10JVACXX_L2_LB2	355.03	0.72	0.541	1.33087	0.6	0.001
Mu_M_21_2_D0VTJACXX_L5_LB4	224.01	0.66	0.553	1.19349	1.1	0.001
Mu_M_21_2_D10G7ACXX_L5_LB4	213.68	0.66	0.486	1.35802	0.8	0.001
Mu_M_21_3_C0P4UACXX_L3_LB4	335.67	0.6	0.533	1.1257	0.6	0.001
Mu_M_21_3_C0TDUACXX_L3_LB4	313.3	0.63	0.496	1.27016	0.9	0.001
Mu_M_21_4_D0VTJACXX_L6_LB2	522.91	0.68	0.547	1.24314	0.5	0.001
Mu_M_21_4_D10G7ACXX_L6_LB2	458.73	0.66	0.493	1.33874	0.5	0.001
Mu_M_2_1_C0PBNACXX_L8_LB2	352.81	0.64	0.512	1.25	0.7	0.001
Mu_M_2_1_D10JVACXX_L8_LB2	366.4	0.67	0.502	1.33466	0.6	0.001
Mu_M_2_2_C0PBNACXX_L7_LB4	397.59	0.65	0.528	1.23106	0.7	0.001
Mu_M_2_2_C0W2EACXX_L8_LB4_	405.61	0.68	0.515	1.32039	0.7	0.001
Mu_M_2_3_C0TGTACXX_L7_LB4	288.25	0.66	0.418	1.57895	0.7	0.001
Mu_M_2_3_D0VTEACXX_L7_LB4	344.13	0.63	0.436	1.44495	0.6	0.001
Mu_M_2_4_C0TGTACXX_L8_LB2	352.89	0.7	0.49	1.42857	0.7	0.001
Mu_M_2_4_D0VTEACXX_L8_LB2	407.93	0.66	0.559	1.18068	0.5	0.001
Mu_M_6_1_C0P4UACXX_L6_LB10	323.91	0.6	0.49	1.22449	0.7	0.001
Mu_M_6_1_C0TDUACXX_L5_LB10	267.63	0.63	0.512	1.23047	0.9	0.001
Mu_M_6_2_C0PBNACXX_L4_LB10	375.36	0.67	0.503	1.33201	0.7	0.001
Mu_M_6_2_D10JVACXX_L4_LB10	356.77	0.69	0.487	1.41684	0.7	0.001
Mu_M_6_3_C0P4UACXX_L7_LB8	197.03	0.6	0.488	1.22951	0.9	0.001
Mu_M_6_3_C0W2EACXX_L6_LB8_	226.52	0.65	0.466	1.39485	0.8	0.001
Mu_M_6_4_C0PBNACXX_L1_LB4	387.21	0.67	0.542	1.23616	0.7	0.001
Mu_M_6_4_D10JVACXX_L1_LB4	404.56	0.68	0.515	1.32039	0.6	0.001
Sp_F_100_1_C0P4UACXX_L8_LB3	330.43	0.66	0.52	1.26923	1	0.001
Sp_F_100_1_C0TDUACXX_L8_LB3	318.18	0.65	0.52	1.25	0.7	0.001
Sp_F_100_2_C0TGTACXX_L5_LB5	421.43	0.65	0.458	1.41921	0.7	0.001
Sp_F_100_2_D0VTEACXX_L5_LB5	484.02	0.68	0.457	1.48796	0.3	0.001
Sp_F_100_3_C0TGTACXX_L7_LB1	600.69	0.65	0.463	1.40389	0.5	0.001
Sp_F_100_3_D0VTEACXX_L7_LB1	664.42	0.65	0.485	1.34021	0.5	0.001
Sp_F_100_4_D0U9JACXX_L1_LB5_	723.33	0.65	0.522	1.24521	0.5	0.001
Sp_F_100_4_D0VTJACXX_L3_LB5	265.83	0.63	0.465	1.35484	0.9	0.001
Sp_F_100_4_D10G7ACXX_L3_LB5	465.71	0.63	0.495	1.27273	0.5	0.002
Sp_F_21_1_C0PBNACXX_L6_LB3	494.03	0.66	0.512	1.28906	0.5	0.001
Sp_F_21_1_D10JVACXX_L6_LB3	440.24	0.66	0.538	1.22677	0.5	0.001
Sp_F_21_2_C0P4UACXX_L3_LB1	389.77	0.68	0.517	1.31528	0.6	0.001
Sp_F_21_2_C0TDUACXX_L3_LB1	353.4	0.7	0.517	1.35397	0.5	0.001
Sp_F_21_3_C0TGTACXX_L6_LB3	335.33	0.65	0.453	1.43488	0.7	0.001
Sp_F_21_3_D0VTEACXX_L6_LB3	417.34	0.64	0.453	1.4128	0.7	0.001
Sp_F_21_4_C0PBNACXX_L4_LB7	686.74	0.71	0.529	1.34216	0.4	0.001
Sp_F_21_4_D10JVACXX_L4_LB7	654.56	0.75	0.538	1.39405	0.5	0.001
Sp_F_2_1_D0VTJACXX_L4_LB3	335.13	0.69	0.526	1.31179	0.9	0.013
Sp_F_2_1_D10G7ACXX_L4_LB3	299.99	0.65	0.504	1.28968	0.9	0.001
Sp_F_2_2_C0PBNACXX_L2_LB11	471.48	0.62	0.505	1.22772	0.6	0.001
Sp_F_2_2_D10JVACXX_L2_LB11	472.37	0.66	0.506	1.30435	0.8	0.001
Sp_F_2_3_D0VTJACXX_L5_LB1	435.78	0.67	0.488	1.37295	0.5	0.001
Sp_F_2_3_D10G7ACXX_L5_LB1	426.05	0.65	0.481	1.35135	0.5	0.001
Sp_F_2_4_C0PBNACXX_L5_LB5	624.75	0.68	0.523	1.30019	0.4	0.001
Sp_F_2_4_C0W2EACXX_L7_LB5_	454.16	0.7	0.542	1.29151	0.8	0.001
Sp_F_6_1_C0PBNACXX_L7_LB1	493.81	0.66	0.519	1.27168	0.7	0.001
Sp_F_6_1_C0W2EACXX_L8_LB1_	314.35	0.74	0.535	1.38318	0.6	0.001
Sp_F_6_2_C0TGTACXX_L1_LB1	491.9	0.66	0.407	1.62162	0.6	0.001
Sp_F_6_2_D0VTEACXX_L1_LB1	553.01	0.64	0.439	1.45786	0.3	0.001
Sp_F_6_3_C0PBNACXX_L1_LB1	554.79	0.69	0.548	1.25912	0.7	0.001
Sp_F_6_3_D10JVACXX_L1_LB1	566.15	0.67	0.554	1.20939	0.5	0.001
Sp_F_6_4_C0TGTACXX_L8_LB11	344.27	0.63	0.475	1.32632	1	0.001
Sp_F_6_4_D0VTEACXX_L8_LB11	424.73	0.65	0.488	1.33197	0.6	0.001
Sp_M_100_1_D0VTJACXX_L2_LB7	546.05	0.63	0.538	1.171	0.7	0.001
Sp_M_100_1_D10G7ACXX_L2_LB7	514.08	0.59	0.548	1.07664	0.6	0.001
Sp_M_100_2_C0P4UACXX_L5_LB9	386.4	0.62	0.481	1.28898	0.8	0.001
Sp_M_100_2_C0TDUACXX_L6_LB9	366.69	0.63	0.496	1.27016	0.6	0.001
Sp_M_100_3_D0VTJACXX_L8_LB7	568.14	0.64	0.532	1.20301	0.5	0.001
Sp_M_100_3_D10G7ACXX_L8_LB7	498.8	0.64	0.516	1.24031	0.6	0.002
Sp_M_100_4_C0PBNACXX_L3_LB9	637.41	0.66	0.512	1.28906	0.6	0.001
Sp_M_100_4_D10JVACXX_L3_LB9	644.23	0.67	0.532	1.2594	0.5	0.001
Sp_M_21_1_D0VTJACXX_L1_LB9	466.09	0.63	0.562	1.121	0.6	0.001
Sp_M_21_1_D10G7ACXX_L1_LB9	358.53	0.67	0.536	1.25	0.6	0.001
Sp_M_21_2_D0VTJACXX_L7_LB9	441.05	0.66	0.52	1.26923	0.6	0.001
Sp_M_21_2_D10G7ACXX_L7_LB9	384.63	0.65	0.527	1.2334	0.7	0.001
Sp_M_21_3_C0KN8ACXX_L1_LB9_	624.58	0.63	0.459	1.37255	0.3	0.001
Sp_M_21_3_C0TGTACXX_L3_LB9	513.59	0.63	0.445	1.41573	0.5	0.001
Sp_M_21_3_D0VTEACXX_L3_LB9	530.62	0.64	0.483	1.32505	0.5	0.005
Sp_M_21_4_C0P4UACXX_L7_LB5	407.5	0.64	0.521	1.22841	0.6	0.001
Sp_M_21_4_C0W2EACXX_L6_LB5_	273.83	0.68	0.522	1.30268	0.9	0.001
Sp_M_2_1_C0P4UACXX_L1_LB5	629.06	0.64	0.519	1.23314	0.4	0.001
Sp_M_2_1_C0TDUACXX_L1_LB5	587.66	0.65	0.511	1.27202	0.3	0.001
Sp_M_2_2_C0TGTACXX_L2_LB11	424.62	0.61	0.467	1.30621	0.5	0.001
Sp_M_2_2_D0VTEACXX_L2_LB11	520.71	0.62	0.46	1.34783	0.6	0.001
Sp_M_2_3_C0P4UACXX_L6_LB7	319.82	0.64	0.469	1.36461	0.7	0.001
Sp_M_2_3_C0TDUACXX_L5_LB7	255.52	0.64	0.537	1.19181	0.7	0.001
Sp_M_2_4_C0P4UACXX_L2_LB3	498.31	0.61	0.545	1.11927	0.6	0.001
Sp_M_2_4_C0TDUACXX_L2_LB3	517.28	0.61	0.527	1.1575	0.8	0.001
Sp_M_6_1_C0TGTACXX_L4_LB7	1.15	0.16	0.256	0.625	59.8	0.003
Sp_M_6_1_D0VTEACXX_L4_LB7	2.65	0.14	0.206	0.679612	48.1	0.002
Sp_M_6_2_D0VTJACXX_L6_LB11	484.82	0.66	0.534	1.23596	0.4	0.001
Sp_M_6_2_D10G7ACXX_L6_LB11	418.07	0.67	0.52	1.28846	0.5	0.001
Sp_M_6_3_C0PBNACXX_L8_LB11	523.72	0.65	0.523	1.24283	0.7	0.001
Sp_M_6_3_D10JVACXX_L8_LB11	515.6	0.67	0.557	1.20287	0.6	0.001
Sp_M_6_4_C0P4UACXX_L4_LB11	437.5	0.65	0.479	1.35699	0.5	0.001
Sp_M_6_4_C0TDUACXX_L4_LB11	430.91	0.65	0.5	1.3	0.6	0.001
Te_M_100_1_C0TGTACXX_L6_LB10	434.56	0.57	0.467	1.22056	0.7	0.001
Te_M_100_1_D0VTEACXX_L6_LB10	489.85	0.54	0.481	1.12266	0.9	0.001
Te_M_100_2_C0TGTACXX_L4_LB2	545.78	0.62	0.457	1.35667	0.6	0.001
Te_M_100_2_D0VTEACXX_L4_LB2	616.3	0.63	0.484	1.30165	0.4	0.001
Te_M_100_3_C0PBNACXX_L4_LB2	644.78	0.61	0.554	1.10108	0.6	0.001
Te_M_100_3_D10JVACXX_L4_LB2	612.05	0.62	0.556	1.11511	0.7	0.001
Te_M_100_4_C0P4UACXX_L8_LB10	504.99	0.63	0.532	1.18421	0.7	0.001
Te_M_100_4_C0TDUACXX_L8_LB10	520.02	0.59	0.547	1.07861	0.7	0.001
Te_M_21_1_D0VTJACXX_L1_LB4	395.5	0.62	0.564	1.09929	1.1	0.001
Te_M_21_1_D10G7ACXX_L1_LB4	327.18	0.62	0.577	1.07452	0.9	0.001
Te_M_21_2_C0TGTACXX_L5_LB12	341.21	0.63	0.535	1.17757	1	0.001
Te_M_21_2_D0VTEACXX_L5_LB12	396.95	0.65	0.513	1.26706	1	0.001
Te_M_21_3_C0PBNACXX_L1_LB8	368.05	0.67	0.546	1.22711	1.1	0.001
Te_M_21_3_D10JVACXX_L1_LB8	383.91	0.66	0.561	1.17647	1.1	0.001
Te_M_21_4_C0PBNACXX_L3_LB4	369.11	0.67	0.564	1.18794	0.7	0.001
Te_M_21_4_D10JVACXX_L3_LB4	378.82	0.68	0.544	1.25	1.1	0.001
Te_M_2_1_D0VTJACXX_L6_LB6	351.34	0.64	0.575	1.11304	0.8	0.001
Te_M_2_1_D10G7ACXX_L6_LB6	295.06	0.61	0.573	1.06457	0.9	0.001
Te_M_2_2_C0PBNACXX_L8_LB6	371.03	0.59	0.533	1.10694	0.7	0.001
Te_M_2_2_D10JVACXX_L8_LB6	376.57	0.65	0.604	1.07616	0.8	0.001
Te_M_2_3_C0PBNACXX_L6_LB10	513.39	0.61	0.561	1.08734	0.7	0.001
Te_M_2_3_D10JVACXX_L6_LB10	458.06	0.61	0.564	1.08156	0.6	0.001
Te_M_2_4_C0P4UACXX_L7_LB12	347.43	0.68	0.554	1.22744	0.7	0.001
Te_M_2_4_C0W2EACXX_L6_LB12_	211.58	0.66	0.564	1.17021	1.2	0.001
Te_M_6_1_C0TGTACXX_L8_LB6	185.36	0.59	0.464	1.27155	1.2	0.001
Te_M_6_1_D0VTEACXX_L8_LB6	233.12	0.57	0.523	1.08987	1.4	0.001
Te_M_6_2_C0TGTACXX_L7_LB8	207.28	0.59	0.46	1.28261	1.1	0.001
Te_M_6_2_D0VTEACXX_L7_LB8	243.88	0.56	0.476	1.17647	1.1	0.001
Te_M_6_3_C0P4UACXX_L2_LB10	426.39	0.65	0.559	1.16279	0.8	0.001
Te_M_6_3_C0TDUACXX_L2_LB10	436.29	0.63	0.568	1.10915	0.9	0.001
Te_M_6_4_D0VTJACXX_L8_LB2	252.02	0.61	0.512	1.19141	1.2	0.001
Te_M_6_4_D10G7ACXX_L8_LB2	219.45	0.59	0.545	1.08257	1.5	0.002
Th_F_100_1_C0TGTACXX_L5_LB1	375.88	0.59	0.534	1.10487	0.8	0.001
Th_F_100_1_D0VTEACXX_L5_LB1	446.8	0.63	0.455	1.38462	0.7	0.001
Th_F_100_2_D0VTJACXX_L2_LB3	324.51	0.59	0.537	1.0987	1.1	0.001
Th_F_100_2_D10G7ACXX_L2_LB3	292.16	0.61	0.499	1.22244	1	0.001
Th_F_100_3_C0P4UACXX_L7_LB1	285.17	0.63	0.529	1.19093	1.1	0.001
Th_F_100_3_C0W2EACXX_L6_LB1_	208.09	0.6	0.574	1.0453	1.2	0.001
Th_F_100_4_C0P4UACXX_L5_LB5	403.13	0.62	0.553	1.12116	0.8	0.001
Th_F_100_4_C0TDUACXX_L6_LB5	381.15	0.62	0.563	1.10124	1	0.001
Th_F_21_1_C0P4UACXX_L1_LB1	603.72	0.59	0.585	1.00855	0.6	0.001
Th_F_21_1_C0TDUACXX_L1_LB1	564.43	0.59	0.583	1.01201	0.8	0.001
Th_F_21_2_C0PBNACXX_L1_LB9	419.12	0.61	0.566	1.07774	0.8	0.001
Th_F_21_2_D10JVACXX_L1_LB9	434.76	0.65	0.594	1.09428	0.7	0.001
Th_F_21_3_C0PBNACXX_L4_LB3	433.26	0.6	0.553	1.08499	0.7	0.001
Th_F_21_3_D10JVACXX_L4_LB3	413.27	0.62	0.577	1.07452	0.7	0.001
Th_F_21_4_C0TGTACXX_L1_LB9	512.29	0.58	0.463	1.2527	0.6	0.001
Th_F_21_4_D0VTEACXX_L1_LB9	664.34	0.59	0.431	1.36891	0.4	0.001
Th_F_2_1_C0P4UACXX_L3_LB9	515.76	0.65	0.551	1.17967	1	0.001
Th_F_2_1_C0TDUACXX_L3_LB9	472.12	0.66	0.539	1.22449	1	0.001
Th_F_2_2_C0P4UACXX_L8_LB11	330.04	0.6	0.566	1.06007	0.9	0.001
Th_F_2_2_C0TDUACXX_L8_LB11	337.06	0.58	0.526	1.10266	0.7	0.001
Th_F_2_3_C0PBNACXX_L2_LB7	452.03	0.65	0.537	1.21043	0.5	0.001
Th_F_2_3_D10JVACXX_L2_LB7	470.6	0.65	0.577	1.12652	0.8	0.001
Th_F_2_4_D0VTJACXX_L8_LB3	246.17	0.59	0.522	1.13027	1.4	0.001
Th_F_2_4_D10G7ACXX_L8_LB3	206.81	0.6	0.474	1.26582	1.2	0.002
Th_F_6_1_D0VTJACXX_L4_LB11	421.11	0.61	0.564	1.08156	0.8	0.013
Th_F_6_1_D10G7ACXX_L4_LB11	397.61	0.59	0.548	1.07664	1.2	0.001
Th_F_6_2_C0TGTACXX_L2_LB7	581.59	0.57	0.464	1.22845	0.5	0.001
Th_F_6_2_D0VTEACXX_L2_LB7	680.2	0.56	0.468	1.19658	0.5	0.001
Th_F_6_3_D0VTJACXX_L6_LB7	311.84	0.57	0.509	1.11984	1	0.001
Th_F_6_3_D10G7ACXX_L6_LB7	277.89	0.58	0.536	1.08209	1.3	0.001
Th_F_6_4_C0TGTACXX_L7_LB9	346.66	0.55	0.562	0.978648	0.9	0.001
Th_F_6_4_D0VTEACXX_L7_LB9	462.53	0.6	0.522	1.14943	0.6	0.001
Th_M_100_1_C0PBNACXX_L7_LB9	248.77	0.58	0.521	1.11324	1	0.001
Th_M_100_1_C0W2EACXX_L8_LB9_	225.39	0.6	0.519	1.15607	1.3	0.001
Th_M_100_2_D0U9JACXX_L1_LB1_	1454.19	0.65	0.559	1.16279	0.3	0.001
Th_M_100_2_D0VTJACXX_L3_LB1	525.91	0.63	0.564	1.11702	0.5	0.001
Th_M_100_2_D10G7ACXX_L3_LB1	949.96	0.61	0.541	1.12754	0.5	0.002
Th_M_100_3_C0P4UACXX_L4_LB7	556.13	0.64	0.564	1.13475	0.6	0.001
Th_M_100_3_C0TDUACXX_L4_LB7	556.54	0.63	0.541	1.16451	0.9	0.001
Th_M_100_4_D0VTJACXX_L7_LB5	191.12	0.56	0.454	1.23348	1	0.001
Th_M_100_4_D10G7ACXX_L7_LB5	185.05	0.54	0.499	1.08216	1.3	0.002
Th_M_21_1_C0TGTACXX_L6_LB11	352.69	0.56	0.465	1.2043	1	0.001
Th_M_21_1_D0VTEACXX_L6_LB11	424.19	0.55	0.49	1.12245	1	0.001
Th_M_21_2_D0VTJACXX_L1_LB5	352.91	0.6	0.528	1.13636	0.8	0.001
Th_M_21_2_D10G7ACXX_L1_LB5	298.51	0.58	0.545	1.06422	1.1	0.001
Th_M_21_3_C0PBNACXX_L8_LB7	349.8	0.61	0.568	1.07394	0.9	0.001
Th_M_21_3_D10JVACXX_L8_LB7	354.39	0.59	0.539	1.09462	0.9	0.001
Th_M_21_4_D0VTJACXX_L5_LB9	418.81	0.63	0.523	1.20459	0.8	0.001
Th_M_21_4_D10G7ACXX_L5_LB9	353.4	0.64	0.553	1.15732	0.9	0.001
Th_M_2_1_C0PBNACXX_L6_LB11	471.72	0.58	0.568	1.02113	0.8	0.001
Th_M_2_1_D10JVACXX_L6_LB11	426.23	0.58	0.535	1.08411	1.1	0.002
Th_M_2_2_C0TGTACXX_L8_LB7	265.46	0.62	0.5	1.24	1.1	0.001
Th_M_2_2_D0VTEACXX_L8_LB7	317.73	0.57	0.535	1.06542	0.9	0.001
Th_M_2_3_C0TGTACXX_L4_LB3	481.41	0.6	0.478	1.25523	0.6	0.001
Th_M_2_3_D0VTEACXX_L4_LB3	570.37	0.61	0.485	1.25773	0.5	0.001
Th_M_2_4_C0P4UACXX_L2_LB11	517.46	0.65	0.545	1.19266	0.9	0.001
Th_M_2_4_C0TDUACXX_L2_LB11	532.67	0.61	0.545	1.11927	0.7	0.001
Th_M_6_1_C0PBNACXX_L3_LB5	483.6	0.63	0.556	1.13309	0.7	0.001
Th_M_6_1_D10JVACXX_L3_LB5	496.23	0.64	0.519	1.23314	0.6	0.001
Th_M_6_2_C0PBNACXX_L5_LB1	443.79	0.65	0.611	1.06383	0.8	0.001
Th_M_6_2_C0W2EACXX_L7_LB1_	347.16	0.64	0.594	1.07744	1	0.001
Th_M_6_3_C0KN8ACXX_L1_LB5_	820.57	0.62	0.491	1.26273	0.5	0.001
Th_M_6_3_C0TGTACXX_L3_LB5	726.21	0.61	0.509	1.19843	0.4	0.001
Th_M_6_3_D0VTEACXX_L3_LB5	684.51	0.61	0.497	1.22736	0.5	0.005
Th_M_6_4_C0P4UACXX_L6_LB3	419.78	0.61	0.533	1.14447	1	0.001
Th_M_6_4_C0TDUACXX_L5_LB3	350.72	0.62	0.585	1.05983	1.1	0.001
Ut_F_100_1_C0P4UACXX_L3_LB8	465.1	0.62	0.527	1.17647	0.8	0.001
Ut_F_100_1_C0TDUACXX_L3_LB8	419.49	0.65	0.532	1.2218	0.7	0.001
Ut_F_100_2_C0PBNACXX_L2_LB6	424.65	0.68	0.585	1.16239	0.9	0.001
Ut_F_100_2_D10JVACXX_L2_LB6	435.13	0.63	0.58	1.08621	0.8	0.001
Ut_F_100_3_C0PBNACXX_L5_LB12	445.26	0.61	0.563	1.08348	1	0.001
Ut_F_100_3_C0W2EACXX_L7_LB12_	292.85	0.6	0.66	0.909091	1.2	0.001
Ut_F_100_4_C0KN8ACXX_L1_LB4_	487.72	0.62	0.476	1.30252	0.5	0.001
Ut_F_100_4_C0TGTACXX_L3_LB4	438.38	0.6	0.443	1.3544	0.6	0.001
Ut_F_100_4_D0VTEACXX_L3_LB4	408.56	0.63	0.458	1.37555	0.7	0.005
Ut_F_21_1_D0VTJACXX_L5_LB8	301.85	0.58	0.576	1.00694	0.8	0.001
Ut_F_21_1_D10G7ACXX_L5_LB8	273.84	0.58	0.515	1.12621	1.1	0.001
Ut_F_21_2_C0P4UACXX_L5_LB4	507.09	0.63	0.577	1.09185	0.9	0.001
Ut_F_21_2_C0TDUACXX_L6_LB4	478.49	0.61	0.542	1.12546	0.7	0.001
Ut_F_21_3_D0U9JACXX_L1_LB12_	580.22	0.64	0.547	1.17002	0.6	0.001
Ut_F_21_3_D0VTJACXX_L3_LB12	210.5	0.62	0.518	1.19691	1.2	0.001
Ut_F_21_3_D10G7ACXX_L3_LB12	371.81	0.62	0.56	1.10714	1	0.002
Ut_F_21_4_C0PBNACXX_L7_LB8	463.38	0.65	0.556	1.16906	0.9	0.001
Ut_F_21_4_C0W2EACXX_L8_LB8_	291.03	0.66	0.553	1.19349	1	0.001
Ut_F_2_1_C0TGTACXX_L1_LB8	335.66	0.56	0.452	1.23894	0.8	0.001
Ut_F_2_1_D0VTEACXX_L1_LB8	404.78	0.56	0.468	1.19658	0.8	0.001
Ut_F_2_2_D0VTJACXX_L7_LB4	250.89	0.57	0.542	1.05166	1.2	0.001
Ut_F_2_2_D10G7ACXX_L7_LB4	231.06	0.63	0.514	1.22568	1.1	0.001
Ut_F_2_3_D0VTJACXX_L2_LB2	956.77	0.61	0.564	1.08156	0.3	0.001
Ut_F_2_3_D10G7ACXX_L2_LB2	911.24	0.62	0.542	1.14391	0.7	0.001
Ut_F_2_4_C0P4UACXX_L6_LB2	1033.07	0.63	0.55	1.14545	0.4	0.001
Ut_F_2_4_C0TDUACXX_L5_LB2	855.95	0.6	0.566	1.06007	0.6	0.001
Ut_F_6_1_D0VTJACXX_L4_LB10	466.6	0.66	0.583	1.13208	0.6	0.013
Ut_F_6_1_D10G7ACXX_L4_LB10	484.91	0.63	0.539	1.16883	0.9	0.001
Ut_F_6_2_C0P4UACXX_L1_LB12	558.29	0.62	0.539	1.15028	0.5	0.001
Ut_F_6_2_C0TDUACXX_L1_LB12	521.9	0.6	0.536	1.1194	0.4	0.001
Ut_F_6_3_C0P4UACXX_L4_LB6	614.7	0.62	0.529	1.17202	0.5	0.001
Ut_F_6_3_C0TDUACXX_L4_LB6	615.21	0.61	0.524	1.16412	0.6	0.001
Ut_F_6_4_C0TGTACXX_L2_LB6	510.72	0.59	0.447	1.31991	0.5	0.001
Ut_F_6_4_D0VTEACXX_L2_LB6	632.36	0.59	0.464	1.27155	0.5	0.001

## Sheet: Column Headers Explanation
No	Column Header	Explanation
1	Filename	A unique filename coding organ, sex, age, replicate #, flowcell, lane, and library pool.
2	baseCov	Per-base coverage for the top 20 ERCC sequences
3	5' normCov	Length normalized per-base coverage of 50 bases in 5' end across top 20 ERCC sequences
4	3' normCov	Length normalized per-base coverage of 50 bases in 3' end across top 20 ERCC sequences
5	5'/3' Cov Ratio	3' bias based on normCov
6	Gap%	Percentage of bases that were not sequenced in the top 2 ERCC sequences
7	Base Mismatch Rate	Sequencing error rate in preprocessed sequencing data
